# Supplementary material for: PRMT5 Associates With the FOXP3 Homomer and When Disabled Enhances Targeted p185erbB2/neu Tumor Immunotherapy
Source: Front Immunol. 2019 Feb 8;10:174. doi: 10.3389/fimmu.2019.00174 (PMC6375878; doi:10.3389/fimmu.2019.00174)
Supplement: Supplementary file 1 [file Table_1.XLS]

Table S1. Differential expressions of genes between WT and PRMT5 deleted Tregs.															
GeneID	geneLength	Means-WT	Means-Cre	log2-Ratio(Cre/WT)	Up-Down-Regulation(Cre/WT)	PPEE	Symbol	Description	KEGG Orthology	GO Component	GO Function	GO Process	Blast nr		
100042056	4486	0.97118974	24.53615307	3.615690373	Up	0.001691578	9130019P16Rik	RIKEN cDNA 9130019P16 gene	-	-	-	-	gi|26328043|dbj|BAC27762.1|/5.01853e-54/1		
100042480	12971	16.95961558	108.7205655	2.602846793	Up	2.38E-06	Nhsl2	NHS-like 2	-	-	-	-	gi|254692837|ref|NP_001157082.1|/0/1		
100043424	1419.39	83.44453251	183.2726097	1.124638454	Up	5.52E-06	Gm14005	predicted gene 14005	-	-	-	-	gi|74178670|dbj|BAE34005.1|/1.57028e-74/1		
100043813	374	1300.121435	343.7100392	-1.915925388	Down	0	Gm9846	predicted gene 9846	K02978	GO:0015935//small ribosomal subunit;GO:0043231//intracellular membrane-bounded organelle	GO:0003676//nucleic acid binding;GO:0005198//structural molecule activity;GO:0046914//transition metal ion binding	GO:0006412//translation;GO:0007067//mitotic nuclear division;GO:0019080;GO:0031016//pancreas development	gi|395824794|ref|XP_003785639.1|/3.19396e-39/1		
100271882	1728	48.49162478	8.928208115	-2.303519677	Down	0.012808589	Gm14139	predicted gene 14139	K09228	-	GO:0043169//cation binding	-	gi|224994257|ref|NP_001139335.1|/0/1		
100502766	2330	8.525713595	34.01729413	1.86483446	Up	0.011602849	Kifc1	kinesin family member C1	K10405	GO:0005768//endosome;GO:0015630//microtubule cytoskeleton	GO:0003774//motor activity;GO:0032559	GO:0000087//mitotic M phase;GO:0007017//microtubule-based process	gi|305678350|ref|NP_001182227.1|/0/1		
100503380	1151	78.8284837	223.6436922	1.491244058	Up	1.90E-08	Snhg4	small nucleolar RNA host gene 4 (non-protein coding)	-	-	-	-	gi|148664712|gb|EDK97128.1|/7.75329e-12/1		
100503816	1241	17.06350279	1.848687713	-2.613950795	Down	0.001439188	Gm16548	predicted gene 16548	K03902	GO:0016020//membrane;GO:0031091//platelet alpha granule;GO:0044421	GO:0003824//catalytic activity;GO:0046914//transition metal ion binding	GO:0001775//cell activation;GO:0003013;GO:0006887//exocytosis;GO:0007599//hemostasis;GO:0008152//metabolic process	gi|148707315|gb|EDL39262.1|/3.59056e-42/1		
100504637	1116	47.82518545	19.44146163	-1.251145846	Down	0.004842671	Gm20324	"predicted gene, 20324"	-	-	-	-	gi|148672540|gb|EDL04487.1|/8.83086e-98/1		
101187	3724	170.7727563	385.727874	1.170248622	Up	0.013480973	Parp11	"poly (ADP-ribose) polymerase family, member 11"	K15259	-	"GO:0016763//transferase activity, transferring pentosyl groups"	-	gi|148667444|gb|EDK99860.1|/0/1		
101502	1771	9.919671819	32.80340667	1.619414172	Up	0.014764122	Hsd3b7	"hydroxy-delta-5-steroid dehydrogenase, 3 beta- and steroid delta-isomerase 7"	K12408	GO:0031090//organelle membrane;GO:0031224//intrinsic component of membrane;GO:0042598;GO:0043231//intracellular membrane-bounded organelle	"GO:0033764//steroid dehydrogenase activity, acting on the CH-OH group of donors, NAD or NADP as acceptor"	GO:0006694//steroid biosynthetic process;GO:0008202//steroid metabolic process;GO:0016049//cell growth	gi|100817045|ref|NP_598704.2|/5.34707e-173/1		
101631	2335	42.37739097	7.837482364	-2.279517619	Down	0.010243245	Pwwp2b	PWWP domain containing 2B	K17398	-	-	-	gi|148839364|ref|NP_001092106.1|/0/1		
102871	3738	5.3053387	33.68022951	2.436900217	Up	0.029873552	D330045A20Rik	RIKEN cDNA D330045A20 gene	-	-	-	-	gi|30425010|ref|NP_780535.1|/0/1		
104027	4987.24	412.5682735	81.86707263	-2.317558802	Down	1.03E-11	Synpo	synaptopodin	-	GO:0030425//dendrite;GO:0032432//actin filament bundle;GO:0043025//neuronal cell body;GO:0043296//apical junction complex	GO:0008092//cytoskeletal protein binding	GO:0032231//regulation of actin filament bundle assembly	gi|74182827|dbj|BAE34731.1|/0/1		
104718	3458	36.69270831	133.6303286	1.833292891	Up	5.55E-16	Ttc7b	tetratricopeptide repeat domain 7B	K09667	-	-	-	gi|226494680|ref|NP_001028385.1|/0/1		
106042	4085	168.4754192	71.57400753	-1.222167038	Down	7.42E-11	Prickle1	prickle homolog 1 (Drosophila)	K04511	GO:0005635//nuclear envelope;GO:0044444//cytoplasmic part	GO:0005515//protein binding;GO:0046914//transition metal ion binding	GO:0006605//protein targeting;GO:0016567//protein ubiquitination;GO:0030178//negative regulation of Wnt signaling pathway;GO:0031331	gi|84794611|ref|NP_001028389.1|/0/1		
106347	2897	17.65062117	50.37890022	1.455971254	Up	0.002253286	Ildr1	immunoglobulin-like domain containing receptor 1	-	GO:0016020//membrane	-	-	gi|19527338|ref|NP_598870.1|/0/1		
106795	1616	64.99257545	233.7855541	1.829054033	Up	0	Tcf19	transcription factor 19	-	GO:0043231//intracellular membrane-bounded organelle	GO:0001071//nucleic acid binding transcription factor activity;GO:0046914//transition metal ion binding	"GO:0006355//regulation of transcription, DNA-templated"	gi|148691270|gb|EDL23217.1|/3.37258e-151/1		
107767	3605	151.2450743	65.52473159	-1.192946071	Down	0.020478402	Scamp1	secretory carrier membrane protein 1	K08823	GO:0008021//synaptic vesicle;GO:0010008//endosome membrane;GO:0030667//secretory granule membrane;GO:0031224//intrinsic component of membrane;GO:0044431//Golgi apparatus part	GO:0005515//protein binding	GO:0048193//Golgi vesicle transport	gi|58037395|ref|NP_083429.1|/2.48553e-165/1		
108000	11130	213.622607	920.5884335	2.101692072	Up	0	Cenpf	centromere protein F	K11499	-	-	-	gi|189458891|ref|NP_001074832.2|/0/1		
108151	6521	4.404194999	37.82033645	2.816998072	Up	0.03894478	Sema3d	"sema domain, immunoglobulin domain (Ig), short basic domain, secreted, (semaphorin) 3D"	K06550;K06822;K06820;K06840;K06819;K06724	GO:0044464	GO:0004871//signal transducer activity	GO:0023052//signaling;GO:0048731;GO:0048869//cellular developmental process	gi|148706749|gb|EDL38696.1|/0/1		
108841	3044	158.5581111	50.00961027	-1.642898719	Down	3.00E-11	Rdh13	retinol dehydrogenase 13 (all-trans and 9-cis)	K11161	GO:0043231//intracellular membrane-bounded organelle	GO:0003824//catalytic activity	GO:0008152//metabolic process	gi|30425078|ref|NP_780581.1|/6.37534e-175/1		
108907	2960	225.0798809	532.5603042	1.238370529	Up	0	Nusap1	nucleolar and spindle associated protein 1	K11565	GO:0005819//spindle;GO:0031981//nuclear lumen	GO:0003676//nucleic acid binding;GO:0015631//tubulin binding	GO:0000070//mitotic sister chromatid segregation;GO:0007088//regulation of mitosis;GO:0033205	gi|19527068|ref|NP_598612.1|/0/1		
108961	3705	114.3737053	241.9038425	1.073271024	Up	0.004908259	E2f8	E2F transcription factor 8	K09391	GO:0043231//intracellular membrane-bounded organelle;GO:0043234//protein complex	GO:0001071//nucleic acid binding transcription factor activity;GO:0003676//nucleic acid binding;GO:0042802//identical protein binding	"GO:0006351//transcription, DNA-templated"	gi|148691021|gb|EDL22968.1|/0/1		
109299	2365.36	122.5272946	297.9864112	1.274414991	Up	0	C330006A16Rik	RIKEN cDNA C330006A16 gene	-	-	-	GO:0009987//cellular process	gi|441623341|ref|XP_004088903.1|/6.27775e-54/1		
110119	1757	88.74342811	25.38705536	-1.761283858	Down	0.014827033	Mpi	mannose phosphate isomerase	K01809	GO:0044444//cytoplasmic part	"GO:0016861//intramolecular oxidoreductase activity, interconverting aldoses and ketoses;GO:0046914//transition metal ion binding"	GO:0006487//protein N-linked glycosylation;GO:0009226//nucleotide-sugar biosynthetic process;GO:0019318//hexose metabolic process	gi|91206392|ref|NP_080113.1|/0/1		
110749	1913	63.57199571	130.2936029	1.02243371	Up	0.001926403	Chaf1b	"chromatin assembly factor 1, subunit B (p60)"	K10751	GO:0031981//nuclear lumen;GO:0043234//protein complex;GO:0044444//cytoplasmic part	GO:0005515//protein binding	"GO:0006259//DNA metabolic process;GO:0006334//nucleosome assembly;GO:0006351//transcription, DNA-templated;GO:0033554//cellular response to stress"	gi|21312470|ref|NP_082359.1|/0/1		
110784	4087	96.87026734	6.019035297	-3.778476971	Down	0.028422757	Nr3c2	"nuclear receptor subfamily 3, group C, member 2"	K08555	GO:0031090//organelle membrane;GO:0031981//nuclear lumen	GO:0001071//nucleic acid binding transcription factor activity;GO:0003707//steroid hormone receptor activity;GO:0008289//lipid binding;GO:0042802//identical protein binding;GO:0043566//structure-specific DNA binding;GO:0046914//transition metal ion binding;GO:0046983//protein dimerization activity	GO:0003008;GO:0006875//cellular metal ion homeostasis;GO:0008283//cell proliferation;GO:0009755//hormone-mediated signaling pathway;GO:0010551;GO:0031958	gi|144227212|ref|NP_001077375.1|/0/1		
112407	2693	71.89479084	198.0212698	1.447507506	Up	0.029009233	Egln3	EGL nine homolog 3 (C. elegans)	K09592	GO:0043231//intracellular membrane-bounded organelle	"GO:0016701//oxidoreductase activity, acting on single donors with incorporation of molecular oxygen;GO:0019842//vitamin binding;GO:0046914//transition metal ion binding"	GO:0006950//response to stress;GO:0008152//metabolic process;GO:0008283//cell proliferation;GO:0012501//programmed cell death	gi|149051230|gb|EDM03403.1|/1.36612e-173/1		
112418	1113	24.06724169	2.30005941	-2.87989863	Down	0.000146203	1700102P08Rik	RIKEN cDNA 1700102P08 gene	-	-	-	-	gi|225690583|ref|NP_444446.2|/5.26126e-143/1		
114128	1897	61.07633903	216.4390254	1.806473428	Up	2.15E-05	Laptm4b	lysosomal-associated protein transmembrane 4B	K12387	GO:0016020//membrane	GO:0005488//binding	-	gi|15743550|ref|NP_277056.1|/1.12558e-99/1		
114564	2719	123.1292535	453.9838317	1.872942307	Up	0	Csprs	component of Sp100-rs	K04257;K08432	GO:0031224//intrinsic component of membrane	GO:0004871//signal transducer activity	GO:0007166//cell surface receptor signaling pathway	gi|74152282|dbj|BAE33918.1|/1.06339e-157/1		
11472	3091	26.79227868	120.1966252	2.119728893	Up	3.39E-05	Actn2	actinin alpha 2	K05699	GO:0005924//cell-substrate adherens junction;GO:0015629//actin cytoskeleton;GO:0030425//dendrite;GO:0031091//platelet alpha granule;GO:0031674//I band;GO:0031981//nuclear lumen	GO:0003713//transcription coactivator activity;GO:0003779//actin binding;GO:0005102//receptor binding;GO:0005198//structural molecule activity;GO:0010861//thyroid hormone receptor activator activity;GO:0019904//protein domain specific binding;GO:0042802//identical protein binding;GO:0046872//metal ion binding;GO:0051373//FATZ binding	GO:0001775//cell activation;GO:0006887//exocytosis;GO:0006915//apoptotic process;GO:0006936//muscle contraction;GO:0007044//cell-substrate junction assembly;GO:0007267//cell-cell signaling;GO:0007599//hemostasis;GO:0010469//regulation of receptor activity;GO:0030031//cell projection assembly;GO:0051260//protein homooligomerization	gi|157951643|ref|NP_150371.4|/0/1		
11501	3034	51.9539237	273.1414495	2.369434555	Up	0	Adam8	a disintegrin and metallopeptidase domain 8	K06540	GO:0005767//secondary lysosome;GO:0016021//integral component of membrane;GO:0030667//secretory granule membrane	GO:0004175//endopeptidase activity;GO:0005515//protein binding;GO:0046914//transition metal ion binding	GO:0001666//response to hypoxia;GO:0002687//positive regulation of leukocyte migration;GO:0006952//defense response;GO:0007166//cell surface receptor signaling pathway;GO:0016337//single organismal cell-cell adhesion;GO:0019538//protein metabolic process;GO:0031331	gi|148685931|gb|EDL17878.1|/0/1		
11512	6038	93.32155635	189.3997686	1.012432158	Up	0.000276607	Adcy6	adenylate cyclase 6	K08046	GO:0005626//insoluble fraction;GO:0005886//plasma membrane;GO:0005902//microvillus;GO:0031224//intrinsic component of membrane;GO:0043231//intracellular membrane-bounded organelle	GO:0004016//adenylate cyclase activity;GO:0005515//protein binding;GO:0032559;GO:0043169//cation binding	GO:0007169//transmembrane receptor protein tyrosine kinase signaling pathway;GO:0007188//adenylate cyclase-modulating G-protein coupled receptor signaling pathway;GO:0007267//cell-cell signaling;GO:0010863//positive regulation of phospholipase C activity;GO:0015980//energy derivation by oxidation of organic compounds;GO:0032147//activation of protein kinase activity;GO:0033762//response to glucagon;GO:0042044//fluid transport;GO:0045762//positive regulation of adenylate cyclase activity	gi|86604721|ref|NP_031431.2|/0/1		
11669	2207	39.50239032	12.48080211	-1.578447646	Down	0.003920589	Aldh2	"aldehyde dehydrogenase 2, mitochondrial"	K00128	GO:0044429//mitochondrial part	GO:0004030//aldehyde dehydrogenase [NAD(P)+] activity;GO:0005515//protein binding	GO:0002237//response to molecule of bacterial origin;GO:0006067//ethanol metabolic process;GO:0006950//response to stress;GO:0014070//response to organic cyclic compound;GO:0042133//neurotransmitter metabolic process;GO:0044238;GO:0048513//organ development;GO:0048545//response to steroid hormone;GO:0070542//response to fatty acid	gi|6753036|ref|NP_033786.1|/0/1		
116972	930	2.046266688	24.91840329	3.039016464	Up	0.002009731	Fam57a	"family with sequence similarity 57, member A"	-	GO:0031224//intrinsic component of membrane	-	-	gi|110625847|ref|NP_082049.1|/4.10845e-148/1		
117149	4677	56.9402641	116.4825258	1.018271801	Up	0.048374902	Tirap	toll-interleukin 1 receptor (TIR) domain-containing adaptor protein	K05403	GO:0001726//ruffle;GO:0016023//cytoplasmic membrane-bounded vesicle;GO:0044425//membrane part	GO:0004872//receptor activity;GO:0005080//protein kinase C binding;GO:0035091//phosphatidylinositol binding;GO:0035325//Toll-like receptor binding;GO:0042802//identical protein binding;GO:0046983//protein dimerization activity	GO:0000187//activation of MAPK activity;GO:0002690//positive regulation of leukocyte chemotaxis;GO:0007249//I-kappaB kinase/NF-kappaB signaling;GO:0019221//cytokine-mediated signaling pathway;GO:0030097//hemopoiesis;GO:0030888//regulation of B cell proliferation;GO:0032092//positive regulation of protein binding;GO:0032479//regulation of type I interferon production;GO:0032722//positive regulation of chemokine production;GO:0034123//positive regulation of toll-like receptor signaling pathway;GO:0034142//toll-like receptor 4 signaling pathway;GO:0042108//positive regulation of cytokine biosynthetic process;GO:0042742//defense response to bacterium;GO:0043410//positive regulation of MAPK cascade;GO:0044126;GO:0048255//mRNA stabilization;GO:0051091//positive regulation of sequence-specific DNA binding transcription factor activity;GO:0070339;GO:0070391	gi|148693432|gb|EDL25379.1|/1.42211e-115/1		
11799	1247.54	131.9680481	364.6344765	1.458481237	Up	0.002602304	Birc5	baculoviral IAP repeat-containing 5	K08731	GO:0005813//centrosome;GO:0005819//spindle;GO:0005874//microtubule;GO:0005875//microtubule associated complex;GO:0031981//nuclear lumen;GO:0044427//chromosomal part;GO:0044459	GO:0004869//cysteine-type endopeptidase inhibitor activity;GO:0015631//tubulin binding;GO:0017016//Ras GTPase binding;GO:0042802//identical protein binding;GO:0046914//transition metal ion binding;GO:0046983//protein dimerization activity	GO:0000075//cell cycle checkpoint;GO:0007010//cytoskeleton organization;GO:0007067//mitotic nuclear division;GO:0007096//regulation of exit from mitosis;GO:0007275//multicellular organismal development;GO:0008104//protein localization;GO:0010466//negative regulation of peptidase activity;GO:0031960//response to corticosteroid;GO:0043066//negative regulation of apoptotic process;GO:0051649//establishment of localization in cell	gi|6753090|ref|NP_033819.1|/3.33636e-79/1		
11838	3056.04	108.0271308	32.76884593	-1.687335317	Down	2.14E-07	Arc	activity regulated cytoskeletal-associated protein	K15867	GO:0030141//secretory granule;GO:0030425//dendrite;GO:0044430//cytoskeletal part;GO:0044459	GO:0008092//cytoskeletal protein binding	GO:0003002//regionalization;GO:0007611//learning or memory;GO:0009888//tissue development;GO:0016192//vesicle-mediated transport;GO:0048167//regulation of synaptic plasticity	gi|9055166|ref|NP_061260.1|/0/1		
11864	6073	112.1558691	543.2679423	2.264775147	Up	0	Arnt2	aryl hydrocarbon receptor nuclear translocator 2	K15589	GO:0043231//intracellular membrane-bounded organelle;GO:0043234//protein complex	GO:0001071//nucleic acid binding transcription factor activity;GO:0003676//nucleic acid binding;GO:0005102//receptor binding;GO:0046983//protein dimerization activity;GO:0060089	GO:0006357//regulation of transcription from RNA polymerase II promoter;GO:0006915//apoptotic process;GO:0006950//response to stress;GO:0007399//nervous system development;GO:0008283//cell proliferation;GO:0023052//signaling;GO:0043009//chordate embryonic development;GO:0043627//response to estrogen	gi|459215027|ref|NP_031514.3|/0/1		
11941	7111	15.95222097	1.840047528	-2.527183615	Down	0.014031539	Atp2b2	"ATPase, Ca++ transporting, plasma membrane 2"	K05850	GO:0031224//intrinsic component of membrane;GO:0042598;GO:0043005//neuron projection;GO:0043231//intracellular membrane-bounded organelle;GO:0044297//cell body;GO:0044459	GO:0005102//receptor binding;GO:0019829//cation-transporting ATPase activity;GO:0019904//protein domain specific binding;GO:0032559;GO:0046872//metal ion binding	GO:0001775//cell activation;GO:0006586;GO:0006816//calcium ion transport;GO:0006874//cellular calcium ion homeostasis;GO:0007589//body fluid secretion;GO:0007599//hemostasis;GO:0007610//behavior;GO:0009206;GO:0009207;GO:0021533//cell differentiation in hindbrain;GO:0022037//metencephalon development;GO:0031214//biomineral tissue development;GO:0032535//regulation of cellular component size;GO:0032989;GO:0042471//ear morphogenesis;GO:0043062//extracellular structure organization;GO:0043270//positive regulation of ion transport;GO:0050804//regulation of synaptic transmission;GO:0050905//neuromuscular process;GO:0050954//sensory perception of mechanical stimulus;GO:0060122//inner ear receptor stereocilium organization	gi|148667088|gb|EDK99504.1|/0/1		
11989	2371	3.536892467	17.57981364	2.005136896	Up	0.02690452	Slc7a3	"solute carrier family 7 (cationic amino acid transporter, y+ system), member 3"	K13865	GO:0016021//integral component of membrane	GO:0015174//basic amino acid transmembrane transporter activity;GO:0015179//L-amino acid transmembrane transporter activity	GO:0006811//ion transport;GO:0009966//regulation of signal transduction;GO:0015802//basic amino acid transport	gi|6671600|ref|NP_031541.1|/0/1		
12223	2876	40.23432819	0	-5.204058469	Down	0.014281935	Btc	"betacellulin, epidermal growth factor family member"	K09783	GO:0000267//cell fraction	GO:0070851//growth factor receptor binding	GO:0006259//DNA metabolic process;GO:0006915//apoptotic process;GO:0007088//regulation of mitosis;GO:0007169//transmembrane receptor protein tyrosine kinase signaling pathway;GO:0008284//positive regulation of cell proliferation;GO:0045595//regulation of cell differentiation	gi|6680812|ref|NP_031594.1|/7.53292e-61/1		
12235	4334	86.66804766	247.4110248	1.501309072	Up	2.91E-08	Bub1	budding uninhibited by benzimidazoles 1 homolog (S. cerevisiae)	K02178	GO:0000776//kinetochore;GO:0000794//condensed nuclear chromosome;GO:0044444//cytoplasmic part	GO:0004672//protein kinase activity;GO:0032559	GO:0006464//cellular protein modification process;GO:0007062//sister chromatid cohesion;GO:0007275//multicellular organismal development;GO:0012501//programmed cell death;GO:0031577//spindle checkpoint;GO:0045841//negative regulation of mitotic metaphase/anaphase transition;GO:0051704	gi|148696262|gb|EDL28209.1|/0/1		
12236	3669	153.1779989	514.8379275	1.741521467	Up	0	Bub1b	"budding uninhibited by benzimidazoles 1 homolog, beta (S. cerevisiae)"	K06637	GO:0000152//nuclear ubiquitin ligase complex;GO:0000777//condensed chromosome kinetochore;GO:0015630//microtubule cytoskeleton;GO:0044430//cytoskeletal part;GO:0044444//cytoplasmic part	GO:0000166//nucleotide binding;GO:0004672//protein kinase activity	GO:0000075//cell cycle checkpoint;GO:0000226//microtubule cytoskeleton organization;GO:0034502//protein localization to chromosome;GO:0043161//proteasome-mediated ubiquitin-dependent protein catabolic process;GO:0045841//negative regulation of mitotic metaphase/anaphase transition;GO:0048017//inositol lipid-mediated signaling;GO:0051439//regulation of ubiquitin-protein ligase activity involved in mitotic cell cycle	gi|157951692|ref|NP_033903.2|/0/1		
12306	1374	111.9819358	376.3116318	1.738574526	Up	0	Anxa2	annexin A2	K17092	GO:0005578//proteinaceous extracellular matrix;GO:0005626//insoluble fraction;GO:0005768//endosome;GO:0019898//extrinsic component of membrane;GO:0032432//actin filament bundle;GO:0032991//macromolecular complex;GO:0044459;GO:0048770	GO:0003779//actin binding;GO:0005083//small GTPase regulator activity;GO:0035091//phosphatidylinositol binding;GO:0046872//metal ion binding;GO:0055102//lipase inhibitor activity	GO:0001101//response to acid;GO:0006906//vesicle fusion;GO:0019222//regulation of metabolic process;GO:0030195//negative regulation of blood coagulation;GO:0030198//extracellular matrix organization;GO:0044093;GO:0046903//secretion;GO:0048646//anatomical structure formation involved in morphogenesis	gi|344293477|ref|XP_003418449.1|/0/1		
12316	9866	335.6073958	968.4273913	1.525724936	Up	2.53E-07	Aspm	"asp (abnormal spindle)-like, microcephaly associated (Drosophila)"	K16743	GO:0044424	-	GO:0051301//cell division;GO:0065007//biological regulation	gi|87298845|ref|NP_033921.3|/0/1		
12335	2624	263.466262	113.1435605	-1.211358962	Down	0	Capn3	calpain 3	K08573	GO:0043231//intracellular membrane-bounded organelle;GO:0044424	GO:0004197//cysteine-type endopeptidase activity;GO:0046872//metal ion binding;GO:0060089	GO:0010038//response to metal ion;GO:0010927;GO:0019538//protein metabolic process;GO:0023052//signaling;GO:0031032//actomyosin structure organization;GO:0048513//organ development	gi|295317368|ref|NP_001171270.1|/0/1		
12428	2827	354.7242564	940.9799637	1.404629344	Up	5.43E-07	Ccna2	cyclin A2	K06627	GO:0031981//nuclear lumen;GO:0045120//pronucleus	GO:0019900//kinase binding	"GO:0000087//mitotic M phase;GO:0006355//regulation of transcription, DNA-templated;GO:0007264//small GTPase mediated signal transduction;GO:0008284//positive regulation of cell proliferation;GO:0009887//organ morphogenesis;GO:0031572//G2 DNA damage checkpoint;GO:0043434//response to peptide hormone;GO:0043627//response to estrogen"	gi|161353444|ref|NP_033958.2|/0/1		
12442	1541	201.5202567	457.2543605	1.177597896	Up	5.14E-07	Ccnb2	cyclin B2	K05868	GO:0005626//insoluble fraction;GO:0005856//cytoskeleton;GO:0043231//intracellular membrane-bounded organelle;GO:0044444//cytoplasmic part	GO:0005488//binding	GO:0000087//mitotic M phase;GO:0002260//lymphocyte homeostasis;GO:0007050//cell cycle arrest;GO:0043009//chordate embryonic development;GO:0048534	gi|86198318|ref|NP_031656.2|/0/1		
12447	2022	15.78065143	93.39329023	2.483303488	Up	0	Ccne1	cyclin E1	K06626	GO:0005815//microtubule organizing center;GO:0031981//nuclear lumen;GO:0043234//protein complex	"GO:0003712//transcription cofactor activity;GO:0016772//transferase activity, transferring phosphorus-containing groups;GO:0019887//protein kinase regulator activity;GO:0019900//kinase binding;GO:0035258//steroid hormone receptor binding"	"GO:0000082//G1/S transition of mitotic cell cycle;GO:0001541//ovarian follicle development;GO:0006259//DNA metabolic process;GO:0006355//regulation of transcription, DNA-templated;GO:0006464//cellular protein modification process;GO:0007166//cell surface receptor signaling pathway;GO:0009887//organ morphogenesis;GO:0014070//response to organic cyclic compound;GO:0030518//intracellular steroid hormone receptor signaling pathway;GO:0033273//response to vitamin;GO:0043627//response to estrogen;GO:0045595//regulation of cell differentiation;GO:0051384//response to glucocorticoid"	gi|443940|emb|CAA53482.1|/0/1		
12476	1909	128.9077103	60.93757304	-1.067116545	Down	6.64E-07	Cd151	CD151 antigen	K06537	GO:0005626//insoluble fraction;GO:0016021//integral component of membrane;GO:0044444//cytoplasmic part	GO:0005488//binding	GO:0007044//cell-substrate junction assembly	gi|161353452|ref|NP_033972.2|/1.62715e-122/1		
12484	1825	46.64385759	121.4756155	1.359880646	Up	5.59E-07	Cd24a	CD24a antigen	K06496;K06469	GO:0005626//insoluble fraction;GO:0005902//microvillus;GO:0009986//cell surface;GO:0031253//cell projection membrane;GO:0046658//anchored component of plasma membrane	GO:0019900//kinase binding;GO:0030295//protein kinase activator activity;GO:0043498	GO:0001777//T cell homeostatic proliferation;GO:0001783//B cell apoptotic process;GO:0001934//positive regulation of protein phosphorylation;GO:0002327//immature B cell differentiation;GO:0002424;GO:0002437//inflammatory response to antigenic stimulus;GO:0006897//endocytosis;GO:0006917;GO:0006921//cellular component disassembly involved in execution phase of apoptosis;GO:0007268//synaptic transmission;GO:0007405//neuroblast proliferation;GO:0009967//positive regulation of signal transduction;GO:0010627;GO:0010721//negative regulation of cell development;GO:0010975//regulation of neuron projection development;GO:0022409//positive regulation of cell-cell adhesion;GO:0030888//regulation of B cell proliferation;GO:0031294;GO:0031334//positive regulation of protein complex assembly;GO:0032595;GO:0032599;GO:0032907;GO:0033627//cell adhesion mediated by integrin;GO:0034102;GO:0034111//negative regulation of homotypic cell-cell adhesion;GO:0042102//positive regulation of T cell proliferation;GO:0042130//negative regulation of T cell proliferation;GO:0043405//regulation of MAP kinase activity;GO:0045619//regulation of lymphocyte differentiation;GO:0045860//positive regulation of protein kinase activity;GO:0048545//response to steroid hormone;GO:0048870//cell motility;GO:0051480//cytosolic calcium ion homeostasis;GO:0055092//sterol homeostasis	gi|51442|emb|CAA39843.1|/1.95163e-49/1		
12525	3099	27.22242649	3.701695518	-2.554873167	Down	0.037037377	Cd8a	"CD8 antigen, alpha chain"	K06751;K06458	GO:0009986//cell surface;GO:0031224//intrinsic component of membrane	GO:0019900//kinase binding;GO:0042802//identical protein binding	GO:0002449;GO:0006952//defense response;GO:0009967//positive regulation of signal transduction;GO:0030217//T cell differentiation	gi|124487437|ref|NP_001074579.1|/3.542e-128/1		
12527	1306	265.0376863	77.78099657	-1.75414105	Down	2.21E-08	Cd9	CD9 antigen	K06460	GO:0016021//integral component of membrane;GO:0030667//secretory granule membrane;GO:0044459	GO:0005102//receptor binding	GO:0001775//cell activation;GO:0006887//exocytosis;GO:0006950//response to stress;GO:0007043//cell-cell junction assembly;GO:0007338//single fertilization;GO:0007417//central nervous system development;GO:0007599//hemostasis;GO:0008283//cell proliferation;GO:0021782//glial cell development	gi|6680894|ref|NP_031683.1|/7.33034e-110/1		
12531	3028	136.4308852	296.2630062	1.112345937	Up	0.000710795	Cdc25b	cell division cycle 25B	K05866	GO:0015630//microtubule cytoskeleton;GO:0031981//nuclear lumen;GO:0044444//cytoplasmic part	GO:0004721//phosphoprotein phosphatase activity;GO:0005488//binding	GO:0000087//mitotic M phase;GO:0003006//developmental process involved in reproduction;GO:0006470//protein dephosphorylation;GO:0007127//meiosis I;GO:0008283//cell proliferation;GO:0033674//positive regulation of kinase activity	gi|161621261|ref|NP_001104545.1|/0/1		
12532	1941	20.90969318	74.48528205	1.778948342	Up	0.026388138	Cdc25c	cell division cycle 25C	K05867	GO:0031981//nuclear lumen;GO:0044444//cytoplasmic part	GO:0004721//phosphoprotein phosphatase activity;GO:0019904//protein domain specific binding	GO:0000080//mitotic G1 phase;GO:0006259//DNA metabolic process;GO:0006470//protein dephosphorylation;GO:0007050//cell cycle arrest;GO:0007067//mitotic nuclear division	gi|122114545|ref|NP_033990.2|/0/1		
12571	2470	444.7166947	1111.249161	1.319044655	Up	0	Cdk6	cyclin-dependent kinase 6	K02091	GO:0031252//cell leading edge;GO:0043231//intracellular membrane-bounded organelle;GO:0043234//protein complex;GO:0044444//cytoplasmic part	GO:0004674//protein serine/threonine kinase activity;GO:0005515//protein binding;GO:0032559	GO:0001952//regulation of cell-matrix adhesion;GO:0006464//cellular protein modification process;GO:0006796//phosphate-containing compound metabolic process;GO:0008284//positive regulation of cell proliferation;GO:0008285//negative regulation of cell proliferation;GO:0010467//gene expression;GO:0022008//neurogenesis;GO:0032844//regulation of homeostatic process;GO:0043696;GO:0045596//negative regulation of cell differentiation;GO:0048534;GO:0051318;GO:0051707//response to other organism;GO:0051726//regulation of cell cycle	gi|14149637|ref|NP_034003.1|/0/1		
12575	1910	45.36336993	201.8848908	2.126681873	Up	0	Cdkn1a	cyclin-dependent kinase inhibitor 1A (P21)	K06625	GO:0031981//nuclear lumen;GO:0043234//protein complex;GO:0044444//cytoplasmic part	"GO:0005515//protein binding;GO:0016538//cyclin-dependent protein serine/threonine kinase regulator activity;GO:0016772//transferase activity, transferring phosphorus-containing groups;GO:0043169//cation binding"	"GO:0000060//protein import into nucleus, translocation;GO:0000079//regulation of cyclin-dependent protein serine/threonine kinase activity;GO:0000278//mitotic cell cycle;GO:0006469//negative regulation of protein kinase activity;GO:0007154//cell communication;GO:0007264//small GTPase mediated signal transduction;GO:0007569//cell aging;GO:0008284//positive regulation of cell proliferation;GO:0009416//response to light stimulus;GO:0009887//organ morphogenesis;GO:0010035//response to inorganic substance;GO:0010212//response to ionizing radiation;GO:0010467//gene expression;GO:0016049//cell growth;GO:0022402//cell cycle process;GO:0030330//DNA damage response, signal transduction by p53 class mediator;GO:0030888//regulation of B cell proliferation;GO:0045767;GO:0051052;GO:0051384//response to glucocorticoid"	gi|148690662|gb|EDL22609.1|/8.70833e-92/1		
12704	6898	63.19028805	171.636429	1.425590849	Up	0.023453806	Cit	citron	K16308	GO:0005856//cytoskeleton;GO:0031252//cell leading edge;GO:0043231//intracellular membrane-bounded organelle	GO:0004672//protein kinase activity;GO:0019904//protein domain specific binding;GO:0030695//GTPase regulator activity;GO:0032559;GO:0043169//cation binding	GO:0006464//cellular protein modification process;GO:0007067//mitotic nuclear division;GO:0007165//signal transduction;GO:0031175//neuron projection development;GO:0031345//negative regulation of cell projection organization;GO:0048232//male gamete generation	gi|124487319|ref|NP_031734.3|/0/1		
12769	4324	281.6701604	1046.430843	1.889209273	Up	8.31E-05	Ccr9	chemokine (C-C motif) receptor 9	K04184	GO:0016021//integral component of membrane	GO:0004950//chemokine receptor activity	GO:0002376//immune system process;GO:0006952//defense response;GO:0007166//cell surface receptor signaling pathway;GO:0042221//response to chemical;GO:0051480//cytosolic calcium ion homeostasis	gi|6753462|ref|NP_034043.1|/0/1		
12795	2474	108.3922586	270.131198	1.308522023	Up	1.22E-13	Plk3	polo-like kinase 3	K08862	GO:0043005//neuron projection;GO:0044297//cell body	GO:0004672//protein kinase activity;GO:0032559	GO:0006464//cellular protein modification process;GO:0048168//regulation of neuronal synaptic plasticity	gi|87299592|ref|NP_038835.2|/0/1		
12874	9152	390.7456181	857.3310868	1.131373086	Up	0	Cpd	carboxypeptidase D	K07752	GO:0031224//intrinsic component of membrane;GO:0042598;GO:0044431//Golgi apparatus part	GO:0004180//carboxypeptidase activity;GO:0008235//metalloexopeptidase activity;GO:0046914//transition metal ion binding	GO:0019538//protein metabolic process;GO:0070669//response to interleukin-2	gi|150378501|ref|NP_031780.2|/0/1		
13026	4951	125.0591562	300.3339917	1.256451434	Up	6.74E-09	Pcyt1a	"phosphate cytidylyltransferase 1, choline, alpha isoform"	K00968	GO:0000267//cell fraction;GO:0031090//organelle membrane;GO:0044425//membrane part;GO:0044444//cytoplasmic part	GO:0005488//binding;GO:0070567	GO:0006656//phosphatidylcholine biosynthetic process;GO:0050896//response to stimulus	gi|6753552|ref|NP_034111.1|/0/1		
13167	587.1	310.4870998	646.0342738	1.054376951	Up	0	Dbi	diazepam binding inhibitor	K08762	GO:0016020//membrane;GO:0030136//clathrin-coated vesicle;GO:0043232;GO:0044421	GO:0005102//receptor binding;GO:0005504//fatty acid binding;GO:0030545	GO:0006635//fatty acid beta-oxidation;GO:0006639//acylglycerol metabolic process;GO:0006732//coenzyme metabolic process;GO:0007417//central nervous system development;GO:0007584//response to nutrient;GO:0007589//body fluid secretion;GO:0008202//steroid metabolic process;GO:0008283//cell proliferation;GO:0008544//epidermis development;GO:0008610//lipid biosynthetic process;GO:0010469//regulation of receptor activity;GO:0010524//positive regulation of calcium ion transport into cytosol;GO:0010876//lipid localization;GO:0050804//regulation of synaptic transmission	gi|83921595|ref|NP_001033088.1|/1.03649e-73/1		
13361	5307	71.75233506	189.8425001	1.389822679	Up	2.18E-09	Dhfr	dihydrofolate reductase	K00287	GO:0000267//cell fraction;GO:0044444//cytoplasmic part	"GO:0000166//nucleotide binding;GO:0016646//oxidoreductase activity, acting on the CH-NH group of donors, NAD or NADP as acceptor"	GO:0000082//G1/S transition of mitotic cell cycle;GO:0006544//glycine metabolic process;GO:0006575//cellular modified amino acid metabolic process;GO:0006766//vitamin metabolic process;GO:0009117//nucleotide metabolic process;GO:0009396//folic acid-containing compound biosynthetic process;GO:0014070//response to organic cyclic compound	gi|7106289|ref|NP_034179.1|/3.14181e-103/1		
13605	4002	85.97467837	302.1567588	1.799955749	Up	0	Ect2	ect2 oncogene	K01634;K05720;K10728	GO:0044444//cytoplasmic part	GO:0005088//Ras guanyl-nucleotide exchange factor activity;GO:0017016//Ras GTPase binding;GO:0060089	GO:0006917;GO:0007169//transmembrane receptor protein tyrosine kinase signaling pathway;GO:0007249//I-kappaB kinase/NF-kappaB signaling;GO:0007266//Rho protein signal transduction;GO:0009966//regulation of signal transduction;GO:0019222//regulation of metabolic process;GO:0032989	gi|60360116|dbj|BAD90277.1|/0/1		
13641	3258	31.07334428	9.277999301	-1.630275774	Down	0.011587575	Efnb1	ephrin B1	K05113;K05114;K05111;K05105;K05110;K05463;K05112	GO:0000267//cell fraction;GO:0016021//integral component of membrane;GO:0043231//intracellular membrane-bounded organelle	GO:0005102//receptor binding	GO:0001667//ameboidal cell migration;GO:0006935//chemotaxis;GO:0007154//cell communication;GO:0007169//transmembrane receptor protein tyrosine kinase signaling pathway;GO:0009790//embryo development;GO:0042098//T cell proliferation;GO:0048731;GO:0048869//cellular developmental process	gi|6753726|ref|NP_034240.1|/5.45601e-164/1		
13730	2721	37.9369911	124.3652896	1.683816584	Up	7.52E-06	Emp1	epithelial membrane protein 1	K19289	GO:0031224//intrinsic component of membrane	-	GO:0040007//growth	gi|431908359|gb|ELK11956.1|/2.27745e-80/1		
13800	3487	6.450461688	43.96897451	2.574016443	Up	0.001804217	Enah	enabled homolog (Drosophila)	K05746	GO:0005924//cell-substrate adherens junction;GO:0031252//cell leading edge;GO:0032432//actin filament bundle;GO:0042995//cell projection;GO:0044444//cytoplasmic part	GO:0008092//cytoskeletal protein binding;GO:0019904//protein domain specific binding	GO:0006810//transport;GO:0006935//chemotaxis;GO:0007015//actin filament organization;GO:0014020;GO:0048869//cellular developmental process	gi|220500|dbj|BAA01570.1|/5.2684e-97/1		
13813	3674	19.03735974	84.1325713	2.080331521	Up	8.72E-09	Eomes	eomesodermin homolog (Xenopus laevis)	K10173	GO:0043231//intracellular membrane-bounded organelle	GO:0003676//nucleic acid binding;GO:0030528//transcription regulator activity	"GO:0001704//formation of primary germ layer;GO:0001825//blastocyst formation;GO:0001837//epithelial to mesenchymal transition;GO:0002293;GO:0006351//transcription, DNA-templated;GO:0021953//central nervous system neuron differentiation;GO:0045595//regulation of cell differentiation"	gi|258645096|ref|NP_001158261.1|/0/1		
13819	5352	101.1563929	524.964747	2.362800172	Up	1.69E-09	Epas1	endothelial PAS domain protein 1	K09095	GO:0043231//intracellular membrane-bounded organelle;GO:0043234//protein complex	GO:0000981//sequence-specific DNA binding RNA polymerase II transcription factor activity;GO:0003677//DNA binding;GO:0003702//RNA polymerase II transcription factor activity;GO:0003712//transcription cofactor activity;GO:0019899//enzyme binding;GO:0046983//protein dimerization activity;GO:0060089	GO:0001701//in utero embryonic development;GO:0006357//regulation of transcription from RNA polymerase II promoter;GO:0006584//catecholamine metabolic process;GO:0006996//organelle organization;GO:0008016//regulation of heart contraction;GO:0021700//developmental maturation;GO:0023052//signaling;GO:0030099//myeloid cell differentiation;GO:0030323//respiratory tube development;GO:0034599//cellular response to oxidative stress;GO:0045165//cell fate commitment;GO:0048646//anatomical structure formation involved in morphogenesis;GO:0048771//tissue remodeling;GO:0048875//chemical homeostasis within a tissue;GO:0050953//sensory perception of light stimulus	gi|178057356|ref|NP_034267.3|/0/1		
13848	3760	223.7608247	106.9107586	-1.057705162	Down	0.001419951	Ephb6	Eph receptor B6	K05114;K05463	GO:0016021//integral component of membrane	GO:0004714//transmembrane receptor protein tyrosine kinase activity;GO:0032559	GO:0006464//cellular protein modification process;GO:0007167//enzyme linked receptor protein signaling pathway	gi|148681559|gb|EDL13506.1|/0/1		
13998	8061	382.8430992	127.2420033	-1.580735061	Down	1.15E-10	Fgd6	"FYVE, RhoGEF and PH domain containing 6"	K05724	GO:0031252//cell leading edge;GO:0043231//intracellular membrane-bounded organelle;GO:0043232	GO:0005088//Ras guanyl-nucleotide exchange factor activity;GO:0043169//cation binding;GO:0051020//GTPase binding	GO:0007010//cytoskeleton organization;GO:0030035//microspike assembly;GO:0032319//regulation of Rho GTPase activity;GO:0065008	gi|50510899|dbj|BAD32435.1|/0/1		
14191	3353	36.10322623	10.18938288	-1.718512038	Down	0.000576081	Fgr	Gardner-Rasheed feline sarcoma viral (Fgr) oncogene homolog	K08891	GO:0016020//membrane;GO:0044444//cytoplasmic part	GO:0004713//protein tyrosine kinase activity;GO:0032559	GO:0006464//cellular protein modification process;GO:0006796//phosphate-containing compound metabolic process;GO:0042742//defense response to bacterium	gi|171542819|ref|NP_034338.3|/0/1		
14235	4391	128.3497056	359.7123232	1.478700269	Up	0	Foxm1	forkhead box M1	K09406	GO:0043231//intracellular membrane-bounded organelle;GO:0043234//protein complex	GO:0000981//sequence-specific DNA binding RNA polymerase II transcription factor activity;GO:0003702//RNA polymerase II transcription factor activity;GO:0005515//protein binding;GO:0016564//transcription repressor activity;GO:0043565//sequence-specific DNA binding;GO:0043566//structure-specific DNA binding	GO:0000122//negative regulation of transcription from RNA polymerase II promoter;GO:0006979//response to oxidative stress;GO:0007050//cell cycle arrest;GO:0007569//cell aging;GO:0008283//cell proliferation;GO:0010551;GO:0030154//cell differentiation;GO:0032872//regulation of stress-activated MAPK cascade;GO:0048513//organ development;GO:0051056//regulation of small GTPase mediated signal transduction	gi|49900136|gb|AAH75723.1|/0/1		
14287	2265	69.78084182	8.76182622	-2.842711437	Down	0.003592405	Fpgs	folylpolyglutamyl synthetase	K01930	GO:0044429//mitochondrial part	GO:0016881//acid-amino acid ligase activity;GO:0032559	GO:0006575//cellular modified amino acid metabolic process;GO:0006760//folic acid-containing compound metabolic process;GO:0006766//vitamin metabolic process;GO:0007417//central nervous system development;GO:0009887//organ morphogenesis;GO:0050896//response to stimulus	gi|172088163|ref|NP_034366.2|/0/1		
14536	5874.29	24.58667772	68.87873762	1.445117409	Up	2.03E-05	Nr6a1	"nuclear receptor subfamily 6, group A, member 1"	K08561	GO:0031981//nuclear lumen;GO:0043231//intracellular membrane-bounded organelle;GO:0043234//protein complex	GO:0001071//nucleic acid binding transcription factor activity;GO:0003677//DNA binding;GO:0004879//ligand-activated sequence-specific DNA binding RNA polymerase II transcription factor activity;GO:0042802//identical protein binding;GO:0046914//transition metal ion binding	GO:0006357//regulation of transcription from RNA polymerase II promoter;GO:0009755//hormone-mediated signaling pathway;GO:0010551;GO:0048232//male gamete generation;GO:0048869//cellular developmental process	gi|6753956|ref|NP_034394.1|/0/1		
14544	5417	1.942379481	48.5906938	4.01998094	Up	1.88E-06	Gda	guanine deaminase	K01487	GO:0044444//cytoplasmic part	"GO:0016814//hydrolase activity, acting on carbon-nitrogen (but not peptide) bonds, in cyclic amidines;GO:0046914//transition metal ion binding"	GO:0006163//purine nucleotide metabolic process;GO:0009112;GO:0048731	gi|50510861|dbj|BAD32416.1|/0/1		
14579	2257	83.36804337	24.51455261	-1.720582041	Down	0.022631615	Gem	GTP binding protein (gene overexpressed in skeletal muscle)	K07846	GO:0044459	GO:0005515//protein binding;GO:0017111//nucleoside-triphosphatase activity;GO:0032561//guanyl ribonucleotide binding;GO:0046872//metal ion binding	GO:0002376//immune system process;GO:0009207;GO:0035556//intracellular signal transduction	gi|148673692|gb|EDL05639.1|/2.39976e-160/1		
14676	1974	35.26976487	117.0483004	1.699185649	Up	0.000590475	Gna15	"guanine nucleotide binding protein, alpha 15"	K04637	GO:0031234//extrinsic component of cytoplasmic side of plasma membrane	GO:0005102//receptor binding;GO:0017111//nucleoside-triphosphatase activity;GO:0032403//protein complex binding;GO:0032561//guanyl ribonucleotide binding;GO:0060089	"GO:0001775//cell activation;GO:0006464//cellular protein modification process;GO:0007187//G-protein coupled receptor signaling pathway, coupled to cyclic nucleotide second messenger;GO:0007200//phospholipase C-activating G-protein coupled receptor signaling pathway;GO:0007599//hemostasis;GO:0009207;GO:0043647//inositol phosphate metabolic process;GO:0051480//cytosolic calcium ion homeostasis"	gi|6754010|ref|NP_034434.1|/0/1		
14727	1305	26.96744855	188.8341877	2.757569823	Up	0	Gp49a	glycoprotein 49 A	K06512	GO:0016020//membrane	GO:0004871//signal transducer activity	GO:0023052//signaling	gi|6680053|ref|NP_032173.1|/3.35024e-163/1		
14728	1420	88.17203579	449.2157206	2.334372585	Up	0	Lilrb4	"leukocyte immunoglobulin-like receptor, subfamily B, member 4"	K06512	GO:0016020//membrane	GO:0004871//signal transducer activity	GO:0023052//signaling	gi|7305097|ref|NP_038560.1|/1.39123e-165/1		
14786	2413	36.41488786	211.5321801	2.502130668	Up	3.33E-16	Grb7	growth factor receptor bound protein 7	K17704	GO:0044444//cytoplasmic part	"GO:0030674//protein binding, bridging"	GO:0002376//immune system process;GO:0007169//transmembrane receptor protein tyrosine kinase signaling pathway;GO:0007599//hemostasis	gi|6754066|ref|NP_034476.1|/0/1		
14939	1418	109.4595291	512.535786	2.215697864	Up	2.40E-05	Gzmb	granzyme B	K01353	GO:0005768//endosome	GO:0004175//endopeptidase activity;GO:0005488//binding	GO:0001909//leukocyte mediated cytotoxicity;GO:0006923;GO:0008624;GO:0060553	gi|7305123|ref|NP_038570.1|/9.69555e-135/1		
15201	3039	207.7023528	517.6411997	1.312786487	Up	0	Hells	"helicase, lymphoid specific"	K19001	"GO:0000775//chromosome, centromeric region;GO:0043231//intracellular membrane-bounded organelle"	GO:0003676//nucleic acid binding;GO:0017111//nucleoside-triphosphatase activity;GO:0032559	GO:0000087//mitotic M phase;GO:0002521//leukocyte differentiation;GO:0006305;GO:0006342//chromatin silencing;GO:0031055//chromatin remodeling at centromere;GO:0032943//mononuclear cell proliferation;GO:0043066//negative regulation of apoptotic process	gi|12232371|ref|NP_032260.2|/0/1		
15366	3914	275.7002802	628.9759662	1.186616311	Up	5.36E-08	Hmmr	hyaluronan mediated motility receptor (RHAMM)	K06267	-	GO:0004871//signal transducer activity;GO:0005539//glycosaminoglycan binding	GO:0009987//cellular process;GO:0023052//signaling	gi|226693396|ref|NP_038580.2|/0/1		
15902	1289	179.540214	482.7450981	1.421316428	Up	2.62E-13	Id2	inhibitor of DNA binding 2	K17693	GO:0031981//nuclear lumen;GO:0032991//macromolecular complex;GO:0044427//chromosomal part;GO:0044444//cytoplasmic part	GO:0030528//transcription regulator activity;GO:0046983//protein dimerization activity	GO:0001822//kidney development;GO:0002763//positive regulation of myeloid leukocyte differentiation;GO:0003164;GO:0006357//regulation of transcription from RNA polymerase II promoter;GO:0006629//lipid metabolic process;GO:0008285//negative regulation of cell proliferation;GO:0009605//response to external stimulus;GO:0010033//response to organic substance;GO:0010226//response to lithium ion;GO:0021700//developmental maturation;GO:0021782//glial cell development;GO:0021988//olfactory lobe development;GO:0030218//erythrocyte differentiation;GO:0043392//negative regulation of DNA binding;GO:0045165//cell fate commitment;GO:0045577//regulation of B cell differentiation;GO:0045686//negative regulation of glial cell differentiation;GO:0045687//positive regulation of glial cell differentiation;GO:0048537//mucosal-associated lymphoid tissue development;GO:0048546//digestive tract morphogenesis;GO:0048562//embryonic organ morphogenesis;GO:0050673//epithelial cell proliferation;GO:0051726//regulation of cell cycle;GO:0060644//mammary gland epithelial cell differentiation	gi|109791|pir||A41689/5.83535e-77/1		
15945	1120	142.4052068	304.0400073	1.088251524	Up	0.00354417	Cxcl10	chemokine (C-X-C motif) ligand 10	K12671	GO:0009986//cell surface;GO:0044421	GO:0005125//cytokine activity	GO:0001525//angiogenesis;GO:0002237//response to molecule of bacterial origin;GO:0002252;GO:0002687//positive regulation of leukocyte migration;GO:0006952//defense response;GO:0008283//cell proliferation;GO:0009408//response to heat;GO:0009612//response to mechanical stimulus;GO:0010212//response to ionizing radiation;GO:0015031//protein transport;GO:0023052//signaling;GO:0033273//response to vitamin;GO:0048513//organ development	gi|10946576|ref|NP_067249.1|/5.8286e-49/1		
15951	2302	15.83154751	60.67406813	1.865932547	Up	8.54E-07	Ifi204	interferon activated gene 204	K12966;K12971	GO:0016604//nuclear body	GO:0000989//transcription factor binding transcription factor activity;GO:0030528//transcription regulator activity;GO:0043566//structure-specific DNA binding	GO:0002573//myeloid leukocyte differentiation;GO:0008630//intrinsic apoptotic signaling pathway in response to DNA damage;GO:0016049//cell growth;GO:0035456//response to interferon-beta;GO:0045597//positive regulation of cell differentiation	gi|118130979|ref|NP_032355.2|/0/1		
15985	1232	43.07076025	110.0228395	1.330560508	Up	7.28E-07	Cd79b	CD79B antigen	K06507	GO:0009986//cell surface;GO:0016021//integral component of membrane;GO:0019814;GO:0031981//nuclear lumen	GO:0005488//binding	GO:0050851//antigen receptor-mediated signaling pathway	gi|6680375|ref|NP_032365.1|/4.2521e-112/1		
16001	11978	3054.847751	1092.5506	-1.482449408	Down	0	Igf1r	insulin-like growth factor I receptor	K05087	GO:0016021//integral component of membrane;GO:0042598;GO:0042995//cell projection;GO:0044459	GO:0004714//transmembrane receptor protein tyrosine kinase activity;GO:0005102//receptor binding;GO:0005520//insulin-like growth factor binding;GO:0017046//peptide hormone binding;GO:0019900//kinase binding;GO:0032559;GO:0043169//cation binding	GO:0000910//cytokinesis;GO:0002009//morphogenesis of an epithelium;GO:0002376//immune system process;GO:0006275//regulation of DNA replication;GO:0006468//protein phosphorylation;GO:0007163//establishment or maintenance of cell polarity;GO:0007169//transmembrane receptor protein tyrosine kinase signaling pathway;GO:0007417//central nervous system development;GO:0008283//cell proliferation;GO:0010604;GO:0010740;GO:0010741;GO:0016477//cell migration;GO:0030030//cell projection organization;GO:0031016//pancreas development;GO:0033273//response to vitamin;GO:0045767;GO:0048017//inositol lipid-mediated signaling;GO:0048667//cell morphogenesis involved in neuron differentiation;GO:0048732//gland development;GO:0051259//protein oligomerization	gi|112983656|ref|NP_034643.2|/0/1		
16069	2111	31.24964123	175.6339729	2.448959313	Up	0	Igj	immunoglobulin joining chain	-	-	GO:0005488//binding	GO:0006955//immune response	gi|170172530|ref|NP_690052.2|/4.56592e-89/1		
16174	2496	58.08799636	204.7961653	1.798159752	Up	0	Il18rap	interleukin 18 receptor accessory protein	K05174	GO:0031224//intrinsic component of membrane	GO:0004896//cytokine receptor activity	GO:0002376//immune system process;GO:0006952//defense response;GO:0007166//cell surface receptor signaling pathway	gi|6754326|ref|NP_034683.1|/0/1		
16177	4739	49.28433377	131.6261175	1.397015819	Up	0.016469029	Il1r1	"interleukin 1 receptor, type I"	K04386	GO:0016021//integral component of membrane	GO:0004908//interleukin-1 receptor activity;GO:0070851//growth factor receptor binding	GO:0002376//immune system process;GO:0006952//defense response;GO:0007292//female gamete generation;GO:0010035//response to inorganic substance;GO:0019221//cytokine-mediated signaling pathway	gi|6680417|ref|NP_032388.1|/0/1		
16181	2409	19.07356461	69.22210701	1.800394954	Up	0.044680958	Il1rn	interleukin 1 receptor antagonist	K05481	GO:0005815//microtubule organizing center;GO:0043231//intracellular membrane-bounded organelle;GO:0044421	GO:0004871//signal transducer activity;GO:0005149//interleukin-1 receptor binding	GO:0001959//regulation of cytokine-mediated signaling pathway;GO:0002237//response to molecule of bacterial origin;GO:0002437//inflammatory response to antigenic stimulus;GO:0006915//apoptotic process;GO:0007611//learning or memory;GO:0010469//regulation of receptor activity;GO:0014047//glutamate secretion;GO:0022414//reproductive process;GO:0030072//peptide hormone secretion;GO:0031960//response to corticosteroid;GO:0043406//positive regulation of MAP kinase activity	gi|89257344|ref|NP_001034790.1|/2.03261e-91/1		
16189	605	0.97118974	35.62827935	4.134029551	Up	1.65E-07	Il4	interleukin 4	K05430	GO:0044421	GO:0005126//cytokine receptor binding;GO:0030528//transcription regulator activity	GO:0001819//positive regulation of cytokine production;GO:0001934//positive regulation of protein phosphorylation;GO:0002544//chronic inflammatory response;GO:0002695//negative regulation of leukocyte activation;GO:0002762//negative regulation of myeloid leukocyte differentiation;GO:0006357//regulation of transcription from RNA polymerase II promoter;GO:0006915//apoptotic process;GO:0010033//response to organic substance;GO:0010557//positive regulation of macromolecule biosynthetic process;GO:0015992//proton transport;GO:0022414//reproductive process;GO:0030888//regulation of B cell proliferation;GO:0031327;GO:0031347//regulation of defense response;GO:0031667//response to nutrient levels;GO:0032583;GO:0042102//positive regulation of T cell proliferation;GO:0042506//tyrosine phosphorylation of Stat5 protein;GO:0045830//positive regulation of isotype switching;GO:0046689//response to mercury ion	gi|57157562|dbj|BAD83771.1|/1.60753e-38/1		
16199	3083.04	26.14971325	90.64617921	1.75059147	Up	7.08E-08	Il9r	interleukin 9 receptor	K05073	GO:0016021//integral component of membrane;GO:0044421	GO:0004896//cytokine receptor activity;GO:0019838//growth factor binding	GO:0007166//cell surface receptor signaling pathway;GO:0016049//cell growth	gi|6680439|ref|NP_032400.1|/0/1		
16319	3217	188.3194903	402.1630191	1.090047786	Up	2.76E-12	Incenp	inner centromere protein	K11515	"GO:0000775//chromosome, centromeric region;GO:0000794//condensed nuclear chromosome;GO:0015630//microtubule cytoskeleton;GO:0032991//macromolecular complex"	-	GO:0000087//mitotic M phase	gi|153792192|ref|NP_057901.2|/0/1		
16398	4235	8.704502791	72.69275554	2.909168935	Up	0.012102163	Itga2	integrin alpha 2	K05719;K06481;K05689	GO:0005887//integral component of plasma membrane;GO:0005924//cell-substrate adherens junction;GO:0009986//cell surface;GO:0019867//outer membrane;GO:0033267;GO:0043231//intracellular membrane-bounded organelle;GO:0044444//cytoplasmic part	GO:0004871//signal transducer activity;GO:0005102//receptor binding;GO:0046983//protein dimerization activity	GO:0002684//positive regulation of immune system process;GO:0006412//translation;GO:0006939//smooth muscle contraction;GO:0006970//response to osmotic stress;GO:0007166//cell surface receptor signaling pathway;GO:0007599//hemostasis;GO:0008284//positive regulation of cell proliferation;GO:0010557//positive regulation of macromolecule biosynthetic process;GO:0010631//epithelial cell migration;GO:0010647//positive regulation of cell communication;GO:0010692;GO:0014909//smooth muscle cell migration;GO:0030030//cell projection organization;GO:0030155//regulation of cell adhesion;GO:0031349//positive regulation of defense response;GO:0031589//cell-substrate adhesion;GO:0032092//positive regulation of protein binding;GO:0048730//epidermis morphogenesis;GO:0048871//multicellular organismal homeostasis;GO:0050766//positive regulation of phagocytosis;GO:0050921//positive regulation of chemotaxis;GO:0050974//detection of mechanical stimulus involved in sensory perception;GO:0051704	gi|41054731|ref|NP_032422.2|/0/1		
16407	3831.2	1021.974788	2410.259006	1.236917046	Up	0	Itgae	"integrin alpha E, epithelial-associated"	K05689;K06524	GO:0005887//integral component of plasma membrane;GO:0009986//cell surface;GO:0016021//integral component of membrane;GO:0044459	GO:0004871//signal transducer activity	GO:0007166//cell surface receptor signaling pathway;GO:0009987//cellular process	gi|27370456|ref|NP_766532.1|/0/1		
16476	3187	1181.948752	433.4374249	-1.444911133	Down	0	Jun	Jun oncogene	K04448	GO:0000785//chromatin;GO:0031981//nuclear lumen;GO:0043234//protein complex;GO:0044444//cytoplasmic part	GO:0000981//sequence-specific DNA binding RNA polymerase II transcription factor activity;GO:0003712//transcription cofactor activity;GO:0005099//Ras GTPase activator activity;GO:0030528//transcription regulator activity;GO:0042802//identical protein binding;GO:0043565//sequence-specific DNA binding;GO:0043566//structure-specific DNA binding;GO:0046332//SMAD binding;GO:0046983//protein dimerization activity	GO:0000165//MAPK cascade;GO:0000302//response to reactive oxygen species;GO:0001933//negative regulation of protein phosphorylation;GO:0001935//endothelial cell proliferation;GO:0002224//toll-like receptor signaling pathway;GO:0002237//response to molecule of bacterial origin;GO:0002763//positive regulation of myeloid leukocyte differentiation;GO:0003007//heart morphogenesis;GO:0006275//regulation of DNA replication;GO:0006606//protein import into nucleus;GO:0007049//cell cycle;GO:0007178//transmembrane receptor protein serine/threonine kinase signaling pathway;GO:0007409//axonogenesis;GO:0007611//learning or memory;GO:0008284//positive regulation of cell proliferation;GO:0008637//apoptotic mitochondrial changes;GO:0009267//cellular response to starvation;GO:0009628//response to abiotic stimulus;GO:0010551;GO:0030855//epithelial cell differentiation;GO:0032319//regulation of Rho GTPase activity;GO:0032897//negative regulation of viral transcription;GO:0042116//macrophage activation;GO:0042391//regulation of membrane potential;GO:0043065//positive regulation of apoptotic process;GO:0043066//negative regulation of apoptotic process;GO:0043921;GO:0048511//rhythmic process;GO:0048646//anatomical structure formation involved in morphogenesis;GO:0051100//negative regulation of binding;GO:0051592//response to calcium ion	gi|74183908|dbj|BAE24518.1|/6.59131e-130/1		
16529	3364	50.94416538	104.3990147	1.019113345	Up	4.96E-05	Kcnk5	"potassium channel, subfamily K, member 5"	K04916	GO:0016021//integral component of membrane	GO:0005261//cation channel activity	GO:0003008;GO:0030001//metal ion transport;GO:0034220//ion transmembrane transport	gi|11496265|ref|NP_067517.1|/0/1		
16551	4850	454.9117708	1565.685556	1.780615591	Up	0	Kif11	kinesin family member 11	K10398	GO:0005819//spindle;GO:0005875//microtubule associated complex;GO:0044444//cytoplasmic part	GO:0003774//motor activity;GO:0019900//kinase binding;GO:0032559	GO:0007052//mitotic spindle organization;GO:0007067//mitotic nuclear division;GO:0007599//hemostasis	gi|148709842|gb|EDL41788.1|/0/1		
16553	6866	370.3238835	145.2559083	-1.343454656	Down	1.34E-07	Kif13a	kinesin family member 13A	K17914	GO:0000139//Golgi membrane;GO:0005815//microtubule organizing center	GO:0003774//motor activity;GO:0032559	GO:0006886//intracellular protein transport;GO:0007041//lysosomal transport;GO:0016192//vesicle-mediated transport;GO:0047496//vesicle transport along microtubule;GO:0048753//pigment granule organization	gi|120300944|ref|NP_034747.2|/0/1		
16571	4712	155.7869977	410.7629198	1.392313655	Up	0.001271673	Kif4	kinesin family member 4	K10395	GO:0005819//spindle;GO:0034399//nuclear periphery;GO:0044444//cytoplasmic part	GO:0003676//nucleic acid binding;GO:0003774//motor activity;GO:0032559	GO:0006935//chemotaxis;GO:0007599//hemostasis;GO:0008088//axon cargo transport;GO:0071842	gi|162287089|ref|NP_032472.2|/0/1		
16590	5189	13.76822591	42.47661647	1.549921554	Up	0.002935721	Kit	kit oncogene	K05091	GO:0009986//cell surface;GO:0030141//secretory granule;GO:0031224//intrinsic component of membrane;GO:0044421;GO:0044459	GO:0004714//transmembrane receptor protein tyrosine kinase activity;GO:0032559	GO:0002244//hematopoietic progenitor cell differentiation;GO:0002521//leukocyte differentiation;GO:0006664//glycolipid metabolic process;GO:0007167//enzyme linked receptor protein signaling pathway;GO:0007281//germ cell development;GO:0007632//visual behavior;GO:0008283//cell proliferation;GO:0008406//gonad development;GO:0008593//regulation of Notch signaling pathway;GO:0010467//gene expression;GO:0012501//programmed cell death;GO:0016477//cell migration;GO:0017145//stem cell division;GO:0019827//stem cell maintenance;GO:0031269//pseudopodium assembly;GO:0035556//intracellular signal transduction;GO:0042221//response to chemical;GO:0043405//regulation of MAP kinase activity;GO:0048169//regulation of long-term neuronal synaptic plasticity;GO:0048232//male gamete generation	gi|170650721|ref|NP_001116205.1|/0/1		
16765	1070	360.9331025	843.2024033	1.221588302	Up	2.74E-07	Stmn1	stathmin 1	K04381	GO:0005626//insoluble fraction;GO:0015630//microtubule cytoskeleton;GO:0044444//cytoplasmic part	GO:0008092//cytoskeletal protein binding;GO:0060089	GO:0000278//mitotic cell cycle;GO:0007165//signal transduction;GO:0007417//central nervous system development;GO:0031111//negative regulation of microtubule polymerization or depolymerization;GO:0048522//positive regulation of cellular process;GO:0048667//cell morphogenesis involved in neuron differentiation;GO:0051707//response to other organism	gi|351697841|gb|EHB00760.1|/4.05067e-87/1		
16780	4055	18.62417461	4.157387308	-1.903145971	Down	0.024512032	Lamb3	"laminin, beta 3"	K05719;K06525;K06244	GO:0043256//laminin complex	GO:0005515//protein binding	GO:0007044//cell-substrate junction assembly;GO:0009888//tissue development;GO:0045444//fat cell differentiation	gi|113865981|ref|NP_032510.2|/0/1		
16795	3669	2.947410389	23.59884894	2.602859081	Up	0.000751649	Large	like-glycosyltransferase	K09668	GO:0031228//intrinsic component of Golgi membrane	GO:0008194//UDP-glycosyltransferase activity	GO:0006041//glucosamine metabolic process;GO:0006464//cellular protein modification process;GO:0006687//glycosphingolipid metabolic process;GO:0009100//glycoprotein metabolic process;GO:0019725//cellular homeostasis	gi|6754506|ref|NP_034817.1|/0/1		
16878	3798	32.28614961	229.3948818	2.78660323	Up	7.87E-05	Lif	leukemia inhibitory factor	K05419	GO:0044421	GO:0005126//cytokine receptor binding	GO:0001525//angiogenesis;GO:0002763//positive regulation of myeloid leukocyte differentiation;GO:0003006//developmental process involved in reproduction;GO:0003337//mesenchymal to epithelial transition involved in metanephros morphogenesis;GO:0007167//enzyme linked receptor protein signaling pathway;GO:0008283//cell proliferation;GO:0010551;GO:0010740;GO:0010948;GO:0010975//regulation of neuron projection development;GO:0030323//respiratory tube development;GO:0033138//positive regulation of peptidyl-serine phosphorylation;GO:0042503//tyrosine phosphorylation of Stat3 protein;GO:0042508//tyrosine phosphorylation of Stat1 protein;GO:0043409//negative regulation of MAPK cascade;GO:0045687//positive regulation of glial cell differentiation;GO:0046887//positive regulation of hormone secretion;GO:0048609//multicellular organismal reproductive process;GO:0048771//tissue remodeling;GO:0060706//cell differentiation involved in embryonic placenta development;GO:0072182//regulation of nephron tubule epithelial cell differentiation	gi|6678694|ref|NP_032527.1|/5.54423e-105/1		
17059	2632	20.25252876	1.853007805	-2.844958939	Down	0.00024146	Klrb1c	killer cell lectin-like receptor subfamily B member 1C	K06543	GO:0016021//integral component of membrane	GO:0004871//signal transducer activity;GO:0030246//carbohydrate binding;GO:0042802//identical protein binding	GO:0001912//positive regulation of leukocyte mediated cytotoxicity;GO:0023052//signaling	gi|229577432|ref|NP_001153376.1|/1.80899e-162/1		
170756	2725	44.51650759	95.53092609	1.082563061	Up	0.041306722	Slc24a6	"solute carrier family 24 (sodium/potassium/calcium exchanger), member 6"	K13754	GO:0031224//intrinsic component of membrane;GO:0043231//intracellular membrane-bounded organelle	GO:0015085//calcium ion transmembrane transporter activity;GO:0015291//secondary active transmembrane transporter activity	GO:0070838//divalent metal ion transport	gi|294862245|ref|NP_001171066.1|/0/1		
17082	5080	193.7263525	1045.656937	2.42553362	Up	0	Il1rl1	interleukin 1 receptor-like 1	K05171	GO:0009986//cell surface;GO:0031224//intrinsic component of membrane;GO:0044421	GO:0002113//interleukin-33 binding;GO:0004896//cytokine receptor activity	GO:0001818//negative regulation of cytokine production;GO:0002696//positive regulation of leukocyte activation;GO:0002823;GO:0007166//cell surface receptor signaling pathway;GO:0007249//I-kappaB kinase/NF-kappaB signaling;GO:0031349//positive regulation of defense response;GO:0032722//positive regulation of chemokine production	gi|71037395|ref|NP_001020773.1|/0/1		
17119	4662	679.0519919	1563.748036	1.202067188	Up	1.12E-10	Mxd1	MAX dimerization protein 1	K09114	GO:0031981//nuclear lumen	GO:0001071//nucleic acid binding transcription factor activity;GO:0003712//transcription cofactor activity;GO:0005488//binding	"GO:0006351//transcription, DNA-templated;GO:0032501//multicellular organismal process"	gi|187960057|ref|NP_034881.2|/1.90432e-88/1		
17121	1299	7.283923053	97.66299994	3.554825754	Up	0.00016584	Mxd3	Max dimerization protein 3	K09114	-	GO:0003676//nucleic acid binding	"GO:0006355//regulation of transcription, DNA-templated"	gi|40254561|ref|NP_057871.2|/4.47355e-75/1		
17125	3133	341.6493998	113.6640537	-1.578300006	Down	0.007490209	Smad1	SMAD family member 1	K04676	GO:0019866//organelle inner membrane;GO:0031224//intrinsic component of membrane;GO:0031981//nuclear lumen;GO:0043234//protein complex;GO:0044444//cytoplasmic part	"GO:0001071//nucleic acid binding transcription factor activity;GO:0005072//transforming growth factor beta receptor, cytoplasmic mediator activity;GO:0019900//kinase binding;GO:0030528//transcription regulator activity;GO:0046332//SMAD binding"	GO:0001649//osteoblast differentiation;GO:0006464//cellular protein modification process;GO:0006952//defense response;GO:0007178//transmembrane receptor protein serine/threonine kinase signaling pathway;GO:0007243;GO:0007420//brain development;GO:0008283//cell proliferation;GO:0009611//response to wounding;GO:0009719;GO:0010551;GO:0014070//response to organic cyclic compound;GO:0019953//sexual reproduction;GO:0031346//positive regulation of cell projection organization;GO:0035196//production of miRNAs involved in gene silencing by miRNA;GO:0035295//tube development;GO:0045597//positive regulation of cell differentiation;GO:0045767;GO:0048333//mesodermal cell differentiation;GO:0065008	gi|31543220|ref|NP_032565.2|/0/1		
171285	2725	29.75665175	137.2197017	2.163557195	Up	7.02E-09	Havcr2	hepatitis A virus cellular receptor 2	K06767	GO:0044464	GO:0004871//signal transducer activity	GO:0023052//signaling	gi|45385110|gb|AAS59531.1|/2.7429e-121/1		
17179	1734	203.3729312	81.75043014	-1.303101736	Down	0.019822094	Matk	megakaryocyte-associated tyrosine kinase	K08888	GO:0031981//nuclear lumen	GO:0004713//protein tyrosine kinase activity;GO:0032559	GO:0006464//cellular protein modification process;GO:0008283//cell proliferation;GO:0009888//tissue development	gi|6754646|ref|NP_034898.1|/0/1		
17252	1574	28.78309831	76.23892773	1.371215882	Up	2.05E-06	Rdh11	retinol dehydrogenase 11	K11152	GO:0031090//organelle membrane;GO:0031224//intrinsic component of membrane;GO:0043231//intracellular membrane-bounded organelle	GO:0008106//alcohol dehydrogenase (NADP+) activity	GO:0001523//retinoid metabolic process	gi|6630624|dbj|BAA88521.1|/1.72388e-171/1		
17345	10098	2670.595142	7818.452658	1.549322886	Up	0	Mki67	antigen identified by monoclonal antibody Ki 67	K17582	GO:0005634//nucleus	GO:0005515//protein binding	-	gi|169234624|ref|NP_001074586.2|/0/1		
17388	4346	14.28766195	1.84436762	-2.377095714	Down	0.028332568	Mmp15	matrix metallopeptidase 15	K07995	GO:0016021//integral component of membrane;GO:0044421	GO:0004175//endopeptidase activity;GO:0030234//enzyme regulator activity;GO:0046914//transition metal ion binding	GO:0019538//protein metabolic process;GO:0043412//macromolecule modification;GO:0043627//response to estrogen	gi|6678900|ref|NP_032635.1|/0/1		
17762	5213	13.35267708	0.928663949	-2.819414	Down	0.009702085	Mapt	microtubule-associated protein tau	K04380	GO:0005930//axoneme;GO:0015630//microtubule cytoskeleton;GO:0016020//membrane;GO:0030426//growth cone;GO:0031981//nuclear lumen;GO:0043234//protein complex;GO:0044444//cytoplasmic part	GO:0005198//structural molecule activity;GO:0015631//tubulin binding;GO:0019900//kinase binding;GO:0019904//protein domain specific binding;GO:0034185//apolipoprotein binding;GO:0071814	"GO:0006914//autophagy;GO:0006915//apoptotic process;GO:0007019//microtubule depolymerization;GO:0008344//adult locomotory behavior;GO:0010970//microtubule-based transport;GO:0016477//cell migration;GO:0022611//dormancy process;GO:0030307//positive regulation of cell growth;GO:0031112;GO:0031667//response to nutrient levels;GO:0032386//regulation of intracellular transport;GO:0034643//establishment of mitochondrion localization, microtubule-mediated;GO:0042221//response to chemical;GO:0048675//axon extension"	gi|84370347|ref|NP_001033698.1|/0/1		
17769	6008	142.2603873	63.25923292	-1.155156645	Down	1.67E-09	Mthfr	"5,10-methylenetetrahydrofolate reductase"	K00297	GO:0000267//cell fraction;GO:0044444//cytoplasmic part	"GO:0000166//nucleotide binding;GO:0016646//oxidoreductase activity, acting on the CH-NH group of donors, NAD or NADP as acceptor;GO:0050662//coenzyme binding"	GO:0000097//sulfur amino acid biosynthetic process;GO:0001101//response to acid;GO:0006760//folic acid-containing compound metabolic process;GO:0033273//response to vitamin;GO:0034097//response to cytokine	gi|239985494|ref|NP_001155270.1|/0/1		
17857	2724.44	124.7018349	372.2233659	1.569106163	Up	1.89E-05	Mx1	myxovirus (influenza virus) resistance 1	K14754	GO:0043231//intracellular membrane-bounded organelle;GO:0044444//cytoplasmic part	GO:0017111//nucleoside-triphosphatase activity;GO:0032561//guanyl ribonucleotide binding	GO:0006952//defense response;GO:0051707//response to other organism	gi|74211793|dbj|BAE29248.1|/0/1		
17863	3480.28	318.606848	805.4705508	1.33499137	Up	8.15E-07	Myb	myeloblastosis oncogene	K09420	GO:0034399//nuclear periphery	GO:0003676//nucleic acid binding;GO:0016564//transcription repressor activity	GO:0000122//negative regulation of transcription from RNA polymerase II promoter;GO:0007599//hemostasis;GO:0010551	gi|312032464|ref|NP_001185843.1|/0/1		
17865	3702	93.25860143	250.9053558	1.417018793	Up	0	Mybl2	myeloblastosis oncogene-like 2	K09421	GO:0043231//intracellular membrane-bounded organelle	GO:0001071//nucleic acid binding transcription factor activity;GO:0003676//nucleic acid binding	"GO:0006351//transcription, DNA-templated"	gi|6678974|ref|NP_032678.1|/0/1		
17916	3833	201.3510509	511.088711	1.33900785	Up	0	Myo1f	myosin IF	K10356	GO:0005884//actin filament;GO:0016459//myosin complex	GO:0008092//cytoskeletal protein binding;GO:0017111//nucleoside-triphosphatase activity;GO:0032559	GO:0002283//neutrophil activation involved in immune response;GO:0002444;GO:0007155//cell adhesion;GO:0016477//cell migration;GO:0030036//actin cytoskeleton organization;GO:0031347//regulation of defense response	gi|255069756|ref|NP_444444.2|/0/1		
17996	22489	1990.816689	5248.949074	1.398163745	Up	0	Neb	nebulin	K18267	GO:0031674//I band	-	-	gi|148222065|ref|NP_035019.1|/0/1		
18005	3218	80.28526831	219.073814	1.435558377	Up	4.65E-06	Nek2	NIMA (never in mitosis gene a)-related expressed kinase 2	K08857	"GO:0000775//chromosome, centromeric region;GO:0005819//spindle;GO:0032991//macromolecular complex;GO:0043231//intracellular membrane-bounded organelle;GO:0044444//cytoplasmic part"	GO:0004672//protein kinase activity;GO:0019902//phosphatase binding;GO:0032559;GO:0043169//cation binding	GO:0000087//mitotic M phase;GO:0000819//sister chromatid segregation;GO:0006468//protein phosphorylation;GO:0051297//centrosome organization	gi|190684657|ref|NP_035022.2|/0/1		
18140	3494.05	307.1115728	662.1735705	1.105628073	Up	0.005036075	Uhrf1	"ubiquitin-like, containing PHD and RING finger domains, 1"	K10638	GO:0000785//chromatin;GO:0043231//intracellular membrane-bounded organelle	"GO:0000166//nucleotide binding;GO:0001071//nucleic acid binding transcription factor activity;GO:0003676//nucleic acid binding;GO:0016879//ligase activity, forming carbon-nitrogen bonds;GO:0030528//transcription regulator activity;GO:0042393//histone binding;GO:0046914//transition metal ion binding"	"GO:0006259//DNA metabolic process;GO:0006355//regulation of transcription, DNA-templated;GO:0032501//multicellular organismal process;GO:0033554//cellular response to stress"	gi|74208423|dbj|BAE26398.1|/0/1		
18143	4180	25.94193883	5.993114744	-1.927424237	Down	0.007722338	Npas2	neuronal PAS domain protein 2	K09026	GO:0043231//intracellular membrane-bounded organelle;GO:0043234//protein complex	GO:0001071//nucleic acid binding transcription factor activity;GO:0003676//nucleic acid binding;GO:0031072//heat shock protein binding;GO:0060089	GO:0006357//regulation of transcription from RNA polymerase II promoter;GO:0007399//nervous system development;GO:0007626//locomotory behavior;GO:0023052//signaling;GO:0048512//circadian behavior	gi|161621277|ref|NP_032745.2|/0/1		
18356	1930	2.440259213	20.79759102	2.621382219	Up	0.00884053	Olfr56	olfactory receptor 56	K04257	GO:0031224//intrinsic component of membrane	GO:0004930//G-protein coupled receptor activity	GO:0007166//cell surface receptor signaling pathway;GO:0007606//sensory perception of chemical stimulus	gi|18479726|gb|AAL60877.1|/3.76891e-151/1		
18392	3027	27.7780674	110.8219006	1.953633972	Up	2.12E-06	Orc1	"origin recognition complex, subunit 1"	K02603	GO:0000808//origin recognition complex;GO:0016020//membrane;GO:0031981//nuclear lumen;GO:0044444//cytoplasmic part	GO:0003676//nucleic acid binding;GO:0016462//pyrophosphatase activity;GO:0032559	GO:0006259//DNA metabolic process	gi|158517935|ref|NP_035145.2|/0/1		
18516	2393	45.91901084	13.87379803	-1.649365736	Down	0.043179951	Pbx3	pre B cell leukemia homeobox 3	K15610	GO:0043231//intracellular membrane-bounded organelle;GO:0043234//protein complex	GO:0001071//nucleic acid binding transcription factor activity;GO:0003677//DNA binding	"GO:0006351//transcription, DNA-templated;GO:0007386//compartment pattern specification;GO:0007626//locomotory behavior;GO:0021510//spinal cord development;GO:0048468//cell development;GO:0050877//neurological system process"	gi|7949105|ref|NP_058048.1|/0/1		
18542	1539	22.57897961	0.464331974	-3.901244475	Down	0.037014647	Pcolce	procollagen C-endopeptidase enhancer protein	K05502	GO:0044421	GO:0005515//protein binding;GO:0005539//glycosaminoglycan binding;GO:0008047//enzyme activator activity	GO:0019538//protein metabolic process;GO:0051345//positive regulation of hydrolase activity	gi|125490382|ref|NP_032814.2|/0/1		
18596	5410.19	1.178964156	15.22791312	2.829013447	Up	0.00760607	Pdgfrb	"platelet derived growth factor receptor, beta polypeptide"	K05089	GO:0016021//integral component of membrane	GO:0004930//G-protein coupled receptor activity;GO:0005017//platelet-derived growth factor-activated receptor activity;GO:0019838//growth factor binding;GO:0019900//kinase binding;GO:0032559;GO:0070851//growth factor receptor binding	GO:0000302//response to reactive oxygen species;GO:0001932//regulation of protein phosphorylation;GO:0006023;GO:0006935//chemotaxis;GO:0007169//transmembrane receptor protein tyrosine kinase signaling pathway;GO:0007178//transmembrane receptor protein serine/threonine kinase signaling pathway;GO:0008283//cell proliferation;GO:0009611//response to wounding;GO:0009887//organ morphogenesis;GO:0010557//positive regulation of macromolecule biosynthetic process;GO:0016477//cell migration;GO:0033189//response to vitamin A;GO:0035270//endocrine system development;GO:0035556//intracellular signal transduction;GO:0043009//chordate embryonic development;GO:0043627//response to estrogen;GO:0045767;GO:0048871//multicellular organismal homeostasis;GO:0060537//muscle tissue development	gi|148677841|gb|EDL09788.1|/0/1		
18619	1442	426.0563152	1447.768724	1.762038653	Up	0	Penk	preproenkephalin	K18832	-	GO:0005179//hormone activity	GO:0002209//behavioral defense response;GO:0007186//G-protein coupled receptor signaling pathway;GO:0007600//sensory perception	gi|50950119|ref|NP_001002927.1|/2.84962e-158/1		
18628	5953	65.2680322	17.16732277	-1.859969334	Down	0.000184767	Per3	period circadian clock 3	K02633	GO:0043231//intracellular membrane-bounded organelle	GO:0005488//binding;GO:0060089	GO:0000122//negative regulation of transcription from RNA polymerase II promoter;GO:0023052//signaling;GO:0048511//rhythmic process	gi|144922674|ref|NP_035197.2|/0/1		
18634	1894	144.1012433	69.31714904	-1.043823793	Down	0.010508341	Pex7	peroxisomal biogenesis factor 7	K13341	GO:0042579//microbody	GO:0000268//peroxisome targeting sequence binding	GO:0001503//ossification;GO:0006625//protein targeting to peroxisome;GO:0009062//fatty acid catabolic process;GO:0016477//cell migration;GO:0045017//glycerolipid biosynthetic process;GO:0050953//sensory perception of light stimulus	gi|6679283|ref|NP_032848.1|/0/1		
18641	3741	144.5459059	313.9292217	1.112903756	Up	1.62E-13	Pfkl	"phosphofructokinase, liver, B-type"	K00850	GO:0000267//cell fraction;GO:0043234//protein complex;GO:0044444//cytoplasmic part	GO:0008443//phosphofructokinase activity;GO:0019203//carbohydrate phosphatase activity;GO:0019899//enzyme binding;GO:0032559;GO:0043169//cation binding;GO:0070061//fructose binding	GO:0006000//fructose metabolic process;GO:0006007//glucose catabolic process;GO:0009746;GO:0016310//phosphorylation;GO:0050796//regulation of insulin secretion;GO:0051260//protein homooligomerization	gi|31560653|ref|NP_032852.2|/0/1		
18701	980	35.51374415	76.204367	1.077710085	Up	0.007078364	Pigf	"phosphatidylinositol glycan anchor biosynthesis, class F"	K05287	GO:0031090//organelle membrane;GO:0031224//intrinsic component of membrane;GO:0043231//intracellular membrane-bounded organelle	GO:0017169//CDP-alcohol phosphatidyltransferase activity	GO:0006506//GPI anchor biosynthetic process	gi|6679315|ref|NP_032864.1|/4.05239e-117/1		
18798	3692	156.3135248	402.2105401	1.357209111	Up	5.34E-05	Plcb4	"phospholipase C, beta 4"	K05858	GO:0005783//endoplasmic reticulum;GO:0042598;GO:0043005//neuron projection;GO:0044430//cytoskeletal part	GO:0004629//phospholipase C activity;GO:0019901//protein kinase binding;GO:0046872//metal ion binding;GO:0060089	GO:0006629//lipid metabolic process;GO:0006813//potassium ion transport;GO:0007165//signal transduction	gi|29293803|ref|NP_038857.1|/0/1		
18817	2203	115.0426882	279.5470551	1.272698977	Up	0.003997505	Plk1	polo-like kinase 1	K06631	GO:0000778//condensed nuclear chromosome kinetochore;GO:0005815//microtubule organizing center;GO:0005819//spindle	GO:0004702//receptor signaling protein serine/threonine kinase activity;GO:0019900//kinase binding;GO:0032403//protein complex binding;GO:0032559	GO:0000077//DNA damage checkpoint;GO:0000079//regulation of cyclin-dependent protein serine/threonine kinase activity;GO:0000090//mitotic anaphase;GO:0001934//positive regulation of protein phosphorylation;GO:0007143//female meiotic division;GO:0023052//signaling;GO:0030162//regulation of proteolysis;GO:0031331;GO:0031398//positive regulation of protein ubiquitination;GO:0031647//regulation of protein stability;GO:0034502//protein localization to chromosome;GO:0042221//response to chemical;GO:0043161//proteasome-mediated ubiquitin-dependent protein catabolic process;GO:0051098//regulation of binding;GO:0051439//regulation of ubiquitin-protein ligase activity involved in mitotic cell cycle	gi|128485538|ref|NP_035251.3|/0/1		
19016	1769	4.88978987	39.69494472	2.763317239	Up	0.000129917	Pparg	peroxisome proliferator activated receptor gamma	K08530	GO:0031981//nuclear lumen;GO:0043231//intracellular membrane-bounded organelle;GO:0043234//protein complex;GO:0044444//cytoplasmic part	GO:0001071//nucleic acid binding transcription factor activity;GO:0004879//ligand-activated sequence-specific DNA binding RNA polymerase II transcription factor activity;GO:0004954;GO:0016564//transcription repressor activity;GO:0042974//retinoic acid receptor binding;GO:0043565//sequence-specific DNA binding;GO:0046914//transition metal ion binding;GO:0050543//icosatetraenoic acid binding	GO:0000122//negative regulation of transcription from RNA polymerase II promoter;GO:0001816//cytokine production;GO:0002526//acute inflammatory response;GO:0002573//myeloid leukocyte differentiation;GO:0006915//apoptotic process;GO:0008015//blood circulation;GO:0008283//cell proliferation;GO:0009755//hormone-mediated signaling pathway;GO:0009887//organ morphogenesis;GO:0010226//response to lithium ion;GO:0010551;GO:0010742//macrophage derived foam cell differentiation;GO:0010878//cholesterol storage;GO:0010888//negative regulation of lipid storage;GO:0012502//induction of programmed cell death;GO:0014074//response to purine-containing compound;GO:0015031//protein transport;GO:0015908//fatty acid transport;GO:0016049//cell growth;GO:0021700//developmental maturation;GO:0032374//regulation of cholesterol transport;GO:0032799//low-density lipoprotein receptor particle metabolic process;GO:0032868//response to insulin;GO:0033273//response to vitamin;GO:0033500//carbohydrate homeostasis;GO:0043388//positive regulation of DNA binding;GO:0045444//fat cell differentiation;GO:0045687//positive regulation of glial cell differentiation;GO:0045923//positive regulation of fatty acid metabolic process;GO:0048545//response to steroid hormone;GO:0051348//negative regulation of transferase activity;GO:0055094//response to lipoprotein particle	gi|187960103|ref|NP_035276.2|/0/1		
19024	3551	1.075076948	37.36032457	4.13058564	Up	0.002128505	Ppfibp2	"PTPRF interacting protein, binding protein 2 (liprin beta 2)"	-	GO:0044464	GO:0003676//nucleic acid binding;GO:0003824//catalytic activity	GO:0006259//DNA metabolic process	gi|254588047|ref|NP_001157029.1|/0/1		
19039	2168	1043.428304	2129.822324	1.028610981	Up	1.06E-07	Lgals3bp	"lectin, galactoside-binding, soluble, 3 binding protein"	K17300	GO:0031012//extracellular matrix;GO:0043231//intracellular membrane-bounded organelle	GO:0004888//transmembrane signaling receptor activity;GO:0005488//binding	GO:0006952//defense response;GO:0009987//cellular process;GO:0023052//signaling	gi|6755144|ref|NP_035280.1|/0/1		
192120	1743	2.739635974	24.45839141	2.727778338	Up	0.002523339	Bspry	B-box and SPRY domain containing	K12004;K12015	GO:0044444//cytoplasmic part	GO:0005496//steroid binding;GO:0046914//transition metal ion binding	GO:0070838//divalent metal ion transport	gi|20149730|ref|NP_619594.1|/0/1		
192187	7995	2.046266688	75.87395788	4.603050165	Up	1.22E-11	Stab1	stabilin 1	K19020	GO:0016021//integral component of membrane;GO:0044424	GO:0004888//transmembrane signaling receptor activity;GO:0005539//glycosaminoglycan binding;GO:0015036//disulfide oxidoreductase activity;GO:0030169//low-density lipoprotein particle binding;GO:0043498	GO:0001525//angiogenesis;GO:0006897//endocytosis;GO:0006952//defense response;GO:0007154//cell communication;GO:0023052//signaling	gi|154240684|ref|NP_619613.2|/0/1		
192197	3561	308.5470841	153.5058815	-1.001927232	Down	4.05E-09	Bcas3	breast carcinoma amplified sequence 3	-	GO:0043231//intracellular membrane-bounded organelle	-	-	gi|262231844|ref|NP_001160114.1|/0/1		
192657	3660	191.5108799	467.795753	1.283481261	Up	2.22E-16	Ell2	elongation factor RNA polymerase II 2	K15183	GO:0043231//intracellular membrane-bounded organelle;GO:0043234//protein complex	GO:0003711//transcription elongation regulator activity	"GO:0006354//DNA-templated transcription, elongation"	gi|116256447|ref|NP_620403.2|/0/1		
19309	2874	0.589482078	42.68830099	4.678013517	Up	0.011205435	Pygm	muscle glycogen phosphorylase	K00688	GO:0000267//cell fraction;GO:0005783//endoplasmic reticulum;GO:0031674//I band	GO:0004645//phosphorylase activity;GO:0030246//carbohydrate binding;GO:0032559;GO:0042802//identical protein binding;GO:0048037//cofactor binding	GO:0005977//glycogen metabolic process;GO:0006875//cellular metal ion homeostasis;GO:0006950//response to stress;GO:0010033//response to organic substance	gi|6755256|ref|NP_035354.1|/0/1		
19335	4315.01	64.22443272	132.1638911	1.028344541	Up	0.004367816	Rab23	"RAB23, member RAS oncogene family"	K06234	GO:0016020//membrane	GO:0032561//guanyl ribonucleotide binding	GO:0006810//transport;GO:0007224//smoothened signaling pathway;GO:0009953//dorsal/ventral pattern formation;GO:0030162//regulation of proteolysis;GO:0030326//embryonic limb morphogenesis;GO:0035556//intracellular signal transduction;GO:0048731	gi|148682490|gb|EDL14437.1|/1.19334e-145/1		
195434	3695	104.6529931	27.79896719	-1.870813636	Down	0.000624583	Utp14b	"UTP14, U3 small nucleolar ribonucleoprotein, homolog B (yeast)"	K14567	GO:0005634//nucleus;GO:0030684//preribosome	GO:0005488//binding	GO:0042254//ribosome biogenesis;GO:0048232//male gamete generation;GO:0048869//cellular developmental process	gi|75992943|ref|NP_001001981.2|/0/1		
19734	2351	137.4068023	59.19256755	-1.199608594	Down	4.27E-05	Rgs16	regulator of G-protein signaling 16	K16449	GO:0005626//insoluble fraction;GO:0044424;GO:0044425//membrane part	GO:0005515//protein binding;GO:0008047//enzyme activator activity;GO:0060089	GO:0007186//G-protein coupled receptor signaling pathway;GO:0043087//regulation of GTPase activity;GO:0050953//sensory perception of light stimulus	gi|33416754|gb|AAH55459.1|/7.22229e-99/1		
20135	2199	532.4740016	1541.531304	1.531594241	Up	9.58E-13	Rrm2	ribonucleotide reductase M2	K10808	GO:0044444//cytoplasmic part	GO:0016728;GO:0046872//metal ion binding	GO:0000082//G1/S transition of mitotic cell cycle;GO:0006259//DNA metabolic process;GO:0008283//cell proliferation;GO:0009132//nucleoside diphosphate metabolic process;GO:0009165//nucleotide biosynthetic process;GO:0051262//protein tetramerization	gi|148705043|gb|EDL36990.1|/0/1		
20181	5267	228.8969575	482.1382031	1.071047673	Up	1.72E-10	Rxra	retinoid X receptor alpha	K08524	GO:0000785//chromatin;GO:0031981//nuclear lumen;GO:0043005//neuron projection	GO:0001071//nucleic acid binding transcription factor activity;GO:0003704//specific RNA polymerase II transcription factor activity;GO:0003708//retinoic acid receptor activity;GO:0003712//transcription cofactor activity;GO:0008134//transcription factor binding;GO:0008289//lipid binding;GO:0010843;GO:0043566//structure-specific DNA binding;GO:0046914//transition metal ion binding;GO:0046983//protein dimerization activity	GO:0000122//negative regulation of transcription from RNA polymerase II promoter;GO:0002067//glandular epithelial cell differentiation;GO:0006915//apoptotic process;GO:0006952//defense response;GO:0007409//axonogenesis;GO:0009755//hormone-mediated signaling pathway;GO:0010038//response to metal ion;GO:0010551;GO:0014855;GO:0016125//sterol metabolic process;GO:0022414//reproductive process;GO:0030522//intracellular receptor signaling pathway;GO:0031960//response to corticosteroid;GO:0032868//response to insulin;GO:0033189//response to vitamin A;GO:0048565//digestive tract development;GO:0051704;GO:0055007//cardiac muscle cell differentiation;GO:0055008//cardiac muscle tissue morphogenesis;GO:0060688//regulation of morphogenesis of a branching structure	gi|6755384|ref|NP_035435.1|/0/1		
20191	16813	127.7554962	3.701695518	-4.739739567	Down	2.49E-06	Ryr2	"ryanodine receptor 2, cardiac"	K04962	GO:0005789//endoplasmic reticulum membrane;GO:0031674//I band;GO:0034703//cation channel complex;GO:0042598	GO:0004871//signal transducer activity;GO:0005218//intracellular ligand-gated calcium channel activity;GO:0046872//metal ion binding;GO:0051018//protein kinase A binding	GO:0006941//striated muscle contraction;GO:0006950//response to stress;GO:0008629;GO:0009593//detection of chemical stimulus;GO:0010038//response to metal ion;GO:0010880//regulation of release of sequestered calcium ion into cytosol by sarcoplasmic reticulum;GO:0014074//response to purine-containing compound;GO:0031667//response to nutrient levels	gi|124430578|ref|NP_076357.2|/0/1		
20198	513	300.5627006	826.1128422	1.455255648	Up	1.03E-13	S100a4	S100 calcium binding protein A4	K17274	GO:0042995//cell projection;GO:0043231//intracellular membrane-bounded organelle;GO:0044444//cytoplasmic part	GO:0005102//receptor binding;GO:0042802//identical protein binding;GO:0046872//metal ion binding;GO:0046983//protein dimerization activity	GO:0000904//cell morphogenesis involved in differentiation;GO:0007249//I-kappaB kinase/NF-kappaB signaling	gi|33859624|ref|NP_035441.1|/2.65866e-41/1		
20290	505	0	47.96219832	5.451209436	Up	0.002557588	Ccl1	chemokine (C-C motif) ligand 1	K05514	GO:0044421	GO:0005125//cytokine activity	GO:0002376//immune system process;GO:0009987//cellular process;GO:0042221//response to chemical;GO:0065007//biological regulation	gi|6755424|ref|NP_035459.1|/1.14651e-41/1		
20300	1073	1.664559026	31.92658383	3.568067816	Up	1.19E-06	Ccl25	chemokine (C-C motif) ligand 25	K13072	GO:0044421	GO:0005125//cytokine activity	GO:0002376//immune system process;GO:0007166//cell surface receptor signaling pathway;GO:0042221//response to chemical	gi|74210042|dbj|BAE21309.1|/7.32353e-65/1		
20302	804	11.48034364	48.52157232	1.977921363	Up	1.98E-05	Ccl3	chemokine (C-C motif) ligand 3	K05408	GO:0000267//cell fraction;GO:0044421	GO:0005125//cytokine activity;GO:0005539//glycosaminoglycan binding	GO:0002763//positive regulation of myeloid leukocyte differentiation;GO:0006952//defense response;GO:0030595//leukocyte chemotaxis;GO:0051480//cytosolic calcium ion homeostasis	gi|6755432|ref|NP_035467.1|/3.17125e-47/1		
20375	1333	1.456784611	22.2144932	3.177862367	Up	0.000607785	Sfpi1	SFFV proviral integration 1	K09438	GO:0000785//chromatin;GO:0043231//intracellular membrane-bounded organelle;GO:0043234//protein complex	GO:0001071//nucleic acid binding transcription factor activity;GO:0003677//DNA binding;GO:0030528//transcription regulator activity	GO:0001773//myeloid dendritic cell activation;GO:0002244//hematopoietic progenitor cell differentiation;GO:0002573//myeloid leukocyte differentiation;GO:0006357//regulation of transcription from RNA polymerase II promoter;GO:0012502//induction of programmed cell death;GO:0019827//stem cell maintenance;GO:0032583;GO:0032844//regulation of homeostatic process	gi|354469958|ref|XP_003497379.1|/8.8793e-127/1		
20408	1615	146.4544442	58.30710452	-1.312222013	Down	2.10E-10	Sh3gl3	SH3-domain GRB2-like 3	K11247	GO:0005769//early endosome	GO:0005515//protein binding	GO:0007399//nervous system development;GO:0016192//vesicle-mediated transport;GO:0023052//signaling	gi|223468646|ref|NP_059096.3|/0/1		
20445	2396	9.501759284	47.55834763	2.196053165	Up	1.48E-05	St6galnac1	"ST6 (alpha-N-acetyl-neuraminyl-2,3-beta-galactosyl-1,3)-N-acetylgalactosaminide alpha-2,6-sialyltransferase 1"	K03479	GO:0031228//intrinsic component of Golgi membrane	GO:0008373//sialyltransferase activity	GO:0001573//ganglioside metabolic process;GO:0006464//cellular protein modification process;GO:0009311//oligosaccharide metabolic process	gi|126116572|ref|NP_035501.2|/0/1		
20460	5333	157.9953791	320.8682807	1.016926072	Up	0.015027003	Stil	Scl/Tal1 interrupting locus	K16724	GO:0044444//cytoplasmic part	-	GO:0003143//embryonic heart tube morphogenesis;GO:0006915//apoptotic process;GO:0007166//cell surface receptor signaling pathway;GO:0007420//brain development;GO:0009855//determination of bilateral symmetry;GO:0009880//embryonic pattern specification;GO:0014020;GO:0040007//growth;GO:0048568//embryonic organ development	gi|164698492|ref|NP_033211.2|/0/1		
20496	6520	391.5137608	194.2850135	-1.00670961	Down	0.000305889	Slc12a2	"solute carrier family 12, member 2"	K10951	GO:0005626//insoluble fraction;GO:0016021//integral component of membrane;GO:0044459	GO:0015377//cation:chloride symporter activity	GO:0006821//chloride transport;GO:0006884//cell volume homeostasis;GO:0006970//response to osmotic stress;GO:0007186//G-protein coupled receptor signaling pathway;GO:0015696//ammonium transport;GO:0030001//metal ion transport;GO:0048754//branching morphogenesis of an epithelial tube;GO:0050877//neurological system process;GO:0060560//developmental growth involved in morphogenesis	gi|124517716|ref|NP_033220.2|/0/1		
20741	10417	62.21909831	11.57805871	-2.31831361	Down	0.000259394	Spnb1	"spectrin beta, erythrocytic"	K06115	GO:0009898//cytoplasmic side of plasma membrane;GO:0030864//cortical actin cytoskeleton;GO:0032991//macromolecular complex	GO:0003779//actin binding;GO:0005198//structural molecule activity	GO:0006778//porphyrin-containing compound metabolic process;GO:0006935//chemotaxis;GO:0030835//negative regulation of actin filament depolymerization	gi|84490394|ref|NP_038703.3|/0/1		
20877	1957	93.94960701	341.9597058	1.85146658	Up	0	Aurkb	aurora kinase B	K11479	GO:0000794//condensed nuclear chromosome;GO:0005875//microtubule associated complex;GO:0044427//chromosomal part	GO:0004672//protein kinase activity;GO:0032559;GO:0043169//cation binding	GO:0000087//mitotic M phase;GO:0006464//cellular protein modification process;GO:0006796//phosphate-containing compound metabolic process;GO:0032502//developmental process;GO:0034502//protein localization to chromosome	gi|51317394|ref|NP_035626.1|/0/1		
20908	2547.1	26.98081091	68.3280038	1.305262654	Up	0.018195029	Stx3	syntaxin 3	K08486	GO:0000267//cell fraction;GO:0005766;GO:0030054//cell junction;GO:0030141//secretory granule;GO:0030427//site of polarized growth;GO:0031224//intrinsic component of membrane;GO:0042995//cell projection;GO:0043234//protein complex	GO:0005515//protein binding;GO:0050543//icosatetraenoic acid binding	GO:0006904//vesicle docking involved in exocytosis;GO:0006979//response to oxidative stress;GO:0015031//protein transport;GO:0016044;GO:0030030//cell projection organization	gi|70778802|ref|NP_001020478.1|/4.52784e-144/1		
209446	3022.19	164.9385267	338.007445	1.030127209	Up	0.019527763	Tfe3	transcription factor E3	K09105	GO:0031981//nuclear lumen;GO:0043234//protein complex	GO:0001071//nucleic acid binding transcription factor activity;GO:0043565//sequence-specific DNA binding;GO:0046983//protein dimerization activity	GO:0002761//regulation of myeloid leukocyte differentiation;GO:0006955//immune response;GO:0010551	gi|74214970|dbj|BAE33481.1|/2.82614e-173/1		
20970	4972	81.94746363	167.3796796	1.020373496	Up	1.54E-05	Sdc3	syndecan 3	K16337	GO:0005624//membrane fraction;GO:0031224//intrinsic component of membrane;GO:0032991//macromolecular complex;GO:0043005//neuron projection	-	GO:0009987//cellular process	gi|37359970|dbj|BAC97963.1|/5.93428e-80/1		
209737	4840	199.8722436	601.6484884	1.584454963	Up	1.11E-16	Kif15	kinesin family member 15	K10400	GO:0005815//microtubule organizing center;GO:0005871//kinesin complex	GO:0003676//nucleic acid binding;GO:0003774//motor activity;GO:0032559	GO:0000087//mitotic M phase;GO:0007017//microtubule-based process;GO:0007599//hemostasis	gi|39930325|ref|NP_034750.1|/0/1		
210146	6159	144.4531886	308.1002704	1.086880137	Up	0.047709412	Irgq	"immunity-related GTPase family, Q"	-	-	GO:0005488//binding	-	gi|148692383|gb|EDL24330.1|/0/1		
210356	7246	13.87211312	215.7566067	3.854426452	Up	0.000758487	Nckap5	NCK-associated protein 5	K18401	-	GO:0005488//binding	-	gi|126362965|ref|NP_795931.2|/7.40127e-176/1		
212503	1737	13.35031337	51.76325596	1.869575508	Up	2.03E-05	Paox	polyamine oxidase (exo-N4-amino)	-	GO:0044439	"GO:0016647//oxidoreductase activity, acting on the CH-NH group of donors, oxygen as acceptor"	GO:0006595//polyamine metabolic process	gi|28173566|ref|NP_722478.2|/0/1		
212531	3501	160.0534643	37.89377802	-2.046504692	Down	2.57E-13	Sh3bgrl2	SH3 domain binding glutamic acid-rich protein like 2	-	GO:0043231//intracellular membrane-bounded organelle	GO:0019904//protein domain specific binding	-	gi|148694518|gb|EDL26465.1|/6.97993e-56/1		
212943	5450	339.0356737	717.5607604	1.079151613	Up	0	Fam46a	"family with sequence similarity 46, member A"	K05742	-	-	-	gi|237874155|ref|NP_001153850.1|/0/1		
213332	781	1.664559026	46.96873299	4.109239316	Up	0.022031772	AA474331	expressed sequence AA474331	K08175	GO:0005886//plasma membrane;GO:0044425//membrane part	-	GO:0006811//ion transport;GO:0008645//hexose transport	gi|354485565|ref|XP_003504954.1|/4.05981e-90/1		
21335	2637	188.6697205	385.4341077	1.02626107	Up	0.000344347	Tacc3	"transforming, acidic coiled-coil containing protein 3"	K14283	GO:0005815//microtubule organizing center	GO:0005515//protein binding	GO:0007051//spindle organization;GO:0021543//pallium development;GO:0021846//cell proliferation in forebrain;GO:0042992//negative regulation of transcription factor import into nucleus;GO:0048534;GO:0050896//response to stimulus	gi|148705482|gb|EDL37429.1|/0/1		
214531	3245	6.484302855	43.84369184	2.563569339	Up	0.002680152	Tmprss13	"transmembrane protease, serine 13"	K09643	GO:0031224//intrinsic component of membrane	GO:0004175//endopeptidase activity;GO:0004888//transmembrane signaling receptor activity	GO:0019538//protein metabolic process;GO:0023052//signaling	gi|27503083|gb|AAH42878.1|/0/1		
214763	4000	47.61268363	127.6592953	1.401903679	Up	0.035889913	Mb21d1	Mab-21 domain containing 1	K17834	-	-	-	gi|116812912|ref|NP_775562.2|/0/1		
214968	6302	14.70557448	84.64874438	2.438051098	Up	4.31E-07	Sema6d	"sema domain, transmembrane domain (TM), and cytoplasmic domain, (semaphorin) 6D"	K06756;K06820;K06842	GO:0031224//intrinsic component of membrane;GO:0044424	GO:0004871//signal transducer activity;GO:0005102//receptor binding	GO:0006935//chemotaxis;GO:0023052//signaling;GO:0048731;GO:0048869//cellular developmental process	gi|40385879|ref|NP_954711.1|/0/1		
215114	7883	47.30574941	154.8124756	1.687035625	Up	0.016098165	Hip1	huntingtin interacting protein 1	K04559	GO:0005626//insoluble fraction;GO:0030117//membrane coat;GO:0030136//clathrin-coated vesicle;GO:0031224//intrinsic component of membrane;GO:0043232	GO:0005198//structural molecule activity;GO:0005543//phospholipid binding;GO:0008092//cytoskeletal protein binding	"GO:0006351//transcription, DNA-templated;GO:0006901//vesicle coating;GO:0006915//apoptotic process;GO:0012502//induction of programmed cell death;GO:0045807//positive regulation of endocytosis;GO:0048869//cellular developmental process"	gi|225007582|ref|NP_666113.2|/0/1		
215387	2702	160.9860854	343.0352529	1.086112222	Up	0	Ncaph	"non-SMC condensin I complex, subunit H"	K06676	GO:0000793//condensed chromosome;GO:0005856//cytoskeleton;GO:0043231//intracellular membrane-bounded organelle	-	GO:0000070//mitotic sister chromatid segregation	gi|295389521|ref|NP_659067.2|/0/1		
216136	2348	352.2529861	147.0829956	-1.253606273	Down	1.89E-12	Ilvbl	ilvB (bacterial acetolactate synthase)-like	K11259	GO:0031224//intrinsic component of membrane	GO:0003824//catalytic activity;GO:0019842//vitamin binding;GO:0046872//metal ion binding	-	gi|148699779|gb|EDL31726.1|/0/1		
21665	3119	132.6049747	291.8121356	1.131286258	Up	6.83E-14	Tdg	thymine DNA glycosylase	K03649	GO:0016604//nuclear body	GO:0000700;GO:0003677//DNA binding;GO:0032182//small conjugating protein binding	"GO:0006285//base-excision repair, AP site formation"	gi|166706899|ref|NP_766140.2|/0/1		
21748	397	407.9468493	151.6442336	-1.421018434	Down	0	Terc	telomerase RNA component	-	-	-	-	gi|148706940|gb|EDL38887.1|/1.88949e-39/1		
21778	4317	117.799288	245.0476501	1.049646387	Up	0.005531308	Tex9	testis expressed gene 9	K10352	-	-	-	gi|148694311|gb|EDL26258.1|/0/1		
21877	1357	143.3039868	295.9109966	1.040293243	Up	8.50E-05	Tk1	thymidine kinase 1	K00857	GO:0000267//cell fraction;GO:0044444//cytoplasmic part	GO:0019136//deoxynucleoside kinase activity;GO:0032559;GO:0046914//transition metal ion binding	GO:0006259//DNA metabolic process;GO:0006796//phosphate-containing compound metabolic process;GO:0008655//pyrimidine-containing compound salvage;GO:0009112;GO:0009124//nucleoside monophosphate biosynthetic process;GO:0009991//response to extracellular stimulus;GO:0010038//response to metal ion;GO:0014855;GO:0046125;GO:0048513//organ development;GO:0048609//multicellular organismal reproductive process;GO:0051260//protein homooligomerization;GO:0051384//response to glucocorticoid	gi|61403504|gb|AAH91758.1|/4.06992e-117/1		
218865	5450	97.90913942	257.6759313	1.385872624	Up	0.04327104	Chdh	choline dehydrogenase	K00108	GO:0019866//organelle inner membrane;GO:0043231//intracellular membrane-bounded organelle	"GO:0016614//oxidoreductase activity, acting on CH-OH group of donors;GO:0050662//coenzyme binding"	GO:0019695//choline metabolic process	gi|148692803|gb|EDL24750.1|/0/1		
21943	2243	111.9480947	310.9272252	1.464556838	Up	0	Tnfsf11	"tumor necrosis factor (ligand) superfamily, member 11"	K05473	GO:0016021//integral component of membrane;GO:0044421;GO:0044424	GO:0004871//signal transducer activity;GO:0032813//tumor necrosis factor receptor superfamily binding	GO:0001894//tissue homeostasis;GO:0002763//positive regulation of myeloid leukocyte differentiation;GO:0007249//I-kappaB kinase/NF-kappaB signaling;GO:0009628//response to abiotic stimulus;GO:0009653//anatomical structure morphogenesis;GO:0019221//cytokine-mediated signaling pathway;GO:0022409//positive regulation of cell-cell adhesion;GO:0030595//leukocyte chemotaxis;GO:0031622//positive regulation of fever generation;GO:0032305//positive regulation of icosanoid secretion;GO:0046887//positive regulation of hormone secretion;GO:0050673//epithelial cell proliferation;GO:0050863//regulation of T cell activation;GO:0051091//positive regulation of sequence-specific DNA binding transcription factor activity;GO:0051259//protein oligomerization;GO:0070374//positive regulation of ERK1 and ERK2 cascade	gi|114842415|ref|NP_035743.2|/2.01023e-167/1		
21973	5217	1299.58078	3127.33831	1.266161517	Up	4.02E-14	Top2a	topoisomerase (DNA) II alpha	K03164	GO:0000794//condensed nuclear chromosome;GO:0005813//centrosome;GO:0043234//protein complex	"GO:0001071//nucleic acid binding transcription factor activity;GO:0003916//DNA topoisomerase activity;GO:0019901//protein kinase binding;GO:0032182//small conjugating protein binding;GO:0032559;GO:0042623//ATPase activity, coupled;GO:0042802//identical protein binding;GO:0046983//protein dimerization activity"	GO:0006260//DNA replication;GO:0006357//regulation of transcription from RNA polymerase II promoter;GO:0006915//apoptotic process;GO:0007059//chromosome segregation;GO:0007131//reciprocal meiotic recombination;GO:0009207;GO:0009725//response to hormone;GO:0009790//embryo development;GO:0021533//cell differentiation in hindbrain;GO:0030261//chromosome condensation;GO:0033554//cellular response to stress;GO:0045070//positive regulation of viral genome replication;GO:0048017//inositol lipid-mediated signaling;GO:0071780	gi|153945749|ref|NP_035753.2|/0/1		
22022	1830	537.3330633	253.9871961	-1.07771127	Down	3.86E-11	Tpst2	protein-tyrosine sulfotransferase 2	K01021	GO:0012505//endomembrane system;GO:0031224//intrinsic component of membrane;GO:0043231//intracellular membrane-bounded organelle	GO:0008146//sulfotransferase activity	-	gi|170172566|ref|NP_033445.2|/0/1		
22025	3827	131.8236432	61.93535847	-1.076100771	Down	0.001520464	Nr2c1	"nuclear receptor subfamily 2, group C, member 1"	K08543	GO:0016604//nuclear body	GO:0001071//nucleic acid binding transcription factor activity;GO:0003677//DNA binding;GO:0004879//ligand-activated sequence-specific DNA binding RNA polymerase II transcription factor activity;GO:0019899//enzyme binding;GO:0030528//transcription regulator activity;GO:0042802//identical protein binding;GO:0046914//transition metal ion binding	GO:0006357//regulation of transcription from RNA polymerase II promoter;GO:0009755//hormone-mediated signaling pathway	gi|171846245|ref|NP_035759.3|/0/1		
22041	2332	3.988646169	32.85092768	2.732826137	Up	0.000105261	Trf	transferrin	K14736	GO:0005578//proteinaceous extracellular matrix;GO:0005768//endosome;GO:0012505//endomembrane system;GO:0016023//cytoplasmic membrane-bounded vesicle;GO:0016323//basolateral plasma membrane;GO:0031090//organelle membrane	GO:0005381//iron ion transmembrane transporter activity;GO:0005506//iron ion binding;GO:0019899//enzyme binding;GO:0032561//guanyl ribonucleotide binding	GO:0002526//acute inflammatory response;GO:0006826//iron ion transport;GO:0006875//cellular metal ion homeostasis;GO:0007165//signal transduction;GO:0010033//response to organic substance;GO:0015031//protein transport;GO:0031641//regulation of myelination	gi|20330802|ref|NP_598738.1|/0/1		
22137	2904	50.28936468	121.1408863	1.249828552	Up	0.001532664	Ttk	Ttk protein kinase	K08866	-	GO:0004672//protein kinase activity;GO:0005515//protein binding;GO:0032559	GO:0006464//cellular protein modification process	gi|148694526|gb|EDL26473.1|/0/1		
22138	82670.33	4639.44597	15656.32679	1.754475881	Up	0	Ttn	titin	K12567	GO:0000228//nuclear chromosome;GO:0015629//actin cytoskeleton;GO:0030017//sarcomere;GO:0031674//I band	GO:0003779//actin binding;GO:0004672//protein kinase activity;GO:0005198//structural molecule activity;GO:0005515//protein binding;GO:0032559;GO:0042805//actinin binding;GO:0046872//metal ion binding	GO:0000070//mitotic sister chromatid segregation;GO:0001775//cell activation;GO:0001932//regulation of protein phosphorylation;GO:0006887//exocytosis;GO:0006936//muscle contraction;GO:0007015//actin filament organization;GO:0007599//hemostasis;GO:0010038//response to metal ion;GO:0014866//skeletal myofibril assembly;GO:0030239//myofibril assembly;GO:0032501//multicellular organismal process;GO:0048747//muscle fiber development;GO:0060415//muscle tissue morphogenesis;GO:0065007//biological regulation	gi|77812699|ref|NP_082280.2|/0/1		
22164	1609	17.13118513	70.15941115	1.965382129	Up	0.004845571	Tnfsf4	"tumor necrosis factor (ligand) superfamily, member 4"	K05469	GO:0031224//intrinsic component of membrane;GO:0044421	GO:0032813//tumor necrosis factor receptor superfamily binding	"GO:0001818//negative regulation of cytokine production;GO:0001819//positive regulation of cytokine production;GO:0002714;GO:0002828//regulation of type 2 immune response;GO:0006954//inflammatory response;GO:0016125//sterol metabolic process;GO:0031294;GO:0031349//positive regulation of defense response;GO:0032496//response to lipopolysaccharide;GO:0032583;GO:0034695//response to prostaglandin E;GO:0042102//positive regulation of T cell proliferation;GO:0043370//regulation of CD4-positive, alpha-beta T cell differentiation;GO:0043392//negative regulation of DNA binding;GO:0045191//regulation of isotype switching;GO:0045581//negative regulation of T cell differentiation;GO:0045767;GO:0050707//regulation of cytokine secretion;GO:0050714//positive regulation of protein secretion;GO:0070229"	gi|6678473|ref|NP_033478.1|/5.15435e-111/1		
22337	4354	11.34025156	60.94621323	2.316296894	Up	1.79E-06	Vdr	vitamin D receptor	K08539	GO:0000790//nuclear chromatin;GO:0042383//sarcolemma;GO:0042598;GO:0044444//cytoplasmic part	GO:0001071//nucleic acid binding transcription factor activity;GO:0004879//ligand-activated sequence-specific DNA binding RNA polymerase II transcription factor activity;GO:0005496//steroid binding;GO:0010843;GO:0042974//retinoic acid receptor binding;GO:0046914//transition metal ion binding	GO:0000122//negative regulation of transcription from RNA polymerase II promoter;GO:0003006//developmental process involved in reproduction;GO:0006875//cellular metal ion homeostasis;GO:0007589//body fluid secretion;GO:0008283//cell proliferation;GO:0008624;GO:0009755//hormone-mediated signaling pathway;GO:0010038//response to metal ion;GO:0010551;GO:0010979;GO:0022600//digestive system process;GO:0022603//regulation of anatomical structure morphogenesis;GO:0030522//intracellular receptor signaling pathway;GO:0032414//positive regulation of ion transmembrane transporter activity;GO:0032768;GO:0043627//response to estrogen;GO:0048731;GO:0070838//divalent metal ion transport	gi|31543944|ref|NP_033530.2|/0/1		
22354	4929	23.09605195	59.6655397	1.327695527	Up	0.003213386	Vipr1	vasoactive intestinal peptide receptor 1	K04589	GO:0016021//integral component of membrane	GO:0004930//G-protein coupled receptor activity	GO:0002376//immune system process;GO:0003012//muscle system process;GO:0007186//G-protein coupled receptor signaling pathway;GO:0007267//cell-cell signaling;GO:0008283//cell proliferation	gi|31543948|ref|NP_035833.2|/0/1		
223649	2537	75.67093519	14.8456629	-2.265825854	Down	2.29E-06	Nrbp2	nuclear receptor binding protein 2	K08875	GO:0044424	GO:0016301//kinase activity;GO:0032559	GO:0006464//cellular protein modification process;GO:0030154//cell differentiation;GO:0043066//negative regulation of apoptotic process;GO:0048731	gi|298286836|sp|Q91V36.2|NRBP2_MOUSE/8.51255e-178/1		
223722	1893	77.16156097	31.4363313	-1.265684588	Down	0.003754025	Mcat	malonyl CoA:ACP acyltransferase (mitochondrial)	K00645	GO:0043231//intracellular membrane-bounded organelle	GO:0003824//catalytic activity	GO:0006631//fatty acid metabolic process	gi|71725343|ref|NP_001025185.1|/0/1		
224171	3974	110.2929905	312.4887047	1.493032084	Up	0.001763312	C330027C09Rik	RIKEN cDNA C330027C09 gene	K17975;K16770;K16464	GO:0031224//intrinsic component of membrane;GO:0044424	-	-	gi|148665688|gb|EDK98104.1|/0/1		
224250	2116.02	568.8022974	1420.021284	1.318209929	Up	0.002212105	Cldn25	claudin 25	-	GO:0031224//intrinsic component of membrane	-	-	gi|356995848|ref|NP_001239379.1|/5.52607e-162/1		
224640	2603	117.0409315	235.8459263	1.003914744	Up	0.02442044	Lemd2	LEM domain containing 2	K19410	GO:0031229	-	-	gi|165972321|ref|NP_666187.2|/0/1		
224656	2729	61.83502694	18.53439814	-1.67937226	Down	1.37E-06	Zfp523	zinc finger protein 523	K09228	GO:0043231//intracellular membrane-bounded organelle	GO:0003676//nucleic acid binding;GO:0043169//cation binding	"GO:0006351//transcription, DNA-templated"	gi|27369882|ref|NP_766205.1|/0/1		
225182	3618	123.2568688	360.7101086	1.540579614	Up	1.63E-08	Rbbp8	retinoblastoma binding protein 8	K11499;K02915	-	GO:0003677//DNA binding;GO:0004520//endodeoxyribonuclease activity	GO:0000729//DNA double-strand break processing;GO:0001824//blastocyst development;GO:0022402//cell cycle process	gi|148669600|gb|EDL01547.1|/0/1		
225372	2077	184.9423488	56.34609441	-1.694969852	Down	0.043134752	Apbb3	"amyloid beta (A4) precursor protein-binding, family B, member 3"	K04530	GO:0005856//cytoskeleton	GO:0005488//binding	GO:0006915//apoptotic process	gi|22122589|ref|NP_666197.1|/0/1		
226098	4771.18	48.20452941	124.8641823	1.352831175	Up	2.38E-06	Hectd2	HECT domain containing 2	K12232	GO:0044464	GO:0019787//small conjugating protein ligase activity	GO:0016567//protein ubiquitination	gi|254939513|ref|NP_766225.2|/0/1		
22642	3415	29.54887734	98.37133918	1.697732978	Up	2.03E-06	Zbtb17	zinc finger and BTB domain containing 17	K10500	GO:0043231//intracellular membrane-bounded organelle	GO:0001071//nucleic acid binding transcription factor activity;GO:0003676//nucleic acid binding;GO:0046914//transition metal ion binding	"GO:0006355//regulation of transcription, DNA-templated;GO:0007369//gastrulation;GO:0009888//tissue development;GO:0051726//regulation of cell cycle"	gi|171919772|ref|NP_033567.2|/0/1		
22685	2648	1.942379481	33.21589754	3.486167381	Up	0.003875309	Zfp239	zinc finger protein 239	K09228	-	GO:0003676//nucleic acid binding	-	gi|470627345|ref|XP_004332231.1|/1.3011e-134/1		
22691	2302	224.9083114	106.7681955	-1.066953019	Down	0.00192746	Zscan2	zinc finger and SCAN domain containing 2	K09230	GO:0043231//intracellular membrane-bounded organelle	GO:0001071//nucleic acid binding transcription factor activity;GO:0003676//nucleic acid binding;GO:0046914//transition metal ion binding	"GO:0006351//transcription, DNA-templated;GO:0048232//male gamete generation;GO:0048869//cellular developmental process"	gi|6677607|ref|NP_033579.1|/0/1		
227120	6555	268.8802153	106.3600248	-1.328876453	Down	0	Plcl1	phospholipase C-like 1	K15375	GO:0044424	GO:0004629//phospholipase C activity;GO:0046872//metal ion binding;GO:0060089	GO:0007165//signal transduction;GO:0044238	gi|167900458|ref|NP_001108135.1|/0/1		
227326	2550	62.38830415	163.023568	1.36991427	Up	3.60E-05	Gpr55	G protein-coupled receptor 55	K08413	GO:0016021//integral component of membrane	GO:0004930//G-protein coupled receptor activity	GO:0001894//tissue homeostasis;GO:0002762//negative regulation of myeloid leukocyte differentiation;GO:0007166//cell surface receptor signaling pathway;GO:0007266//Rho protein signal transduction;GO:0010863//positive regulation of phospholipase C activity;GO:0043410//positive regulation of MAPK cascade	gi|111185938|ref|NP_001028462.2|/0/1		
227638	2449	22.26731799	68.41008556	1.571832175	Up	0.014413859	Qsox2	quiescin Q6 sulfhydryl oxidase 2	K10758	GO:0005635//nuclear envelope;GO:0031224//intrinsic component of membrane	"GO:0016670//oxidoreductase activity, acting on a sulfur group of donors, oxygen as acceptor"	GO:0008152//metabolic process;GO:0019725//cellular homeostasis	gi|23956334|ref|NP_705787.1|/0/1		
228026	5137	1075.378405	519.9585395	-1.04677069	Down	0	Pdk1	"pyruvate dehydrogenase kinase, isoenzyme 1"	K12077	GO:0043234//protein complex;GO:0044429//mitochondrial part	GO:0004673//protein histidine kinase activity;GO:0032559;GO:0042802//identical protein binding;GO:0046983//protein dimerization activity	GO:0006086//acetyl-CoA biosynthetic process from pyruvate;GO:0006468//protein phosphorylation;GO:0019318//hexose metabolic process;GO:0035556//intracellular signal transduction	gi|110625975|ref|NP_766253.2|/0/1		
228482	5017	286.5355639	693.7481448	1.272391214	Up	0	Arhgap11a	Rho GTPase activating protein 11A	K18470	-	-	-	gi|37359732|dbj|BAC97844.1|/0/1		
228564	4218	49.97770305	145.4696749	1.520417757	Up	0.003914641	Frmd5	FERM domain containing 5	K06107	GO:0031224//intrinsic component of membrane;GO:0043232	GO:0005515//protein binding	-	gi|51036627|ref|NP_766261.2|/0/1		
228775	2051	2.357928311	30.47742671	3.182796894	Up	1.19E-08	Trib3	tribbles homolog 3 (Drosophila)	K19518	GO:0031981//nuclear lumen	GO:0003712//transcription cofactor activity;GO:0016301//kinase activity;GO:0019887//protein kinase regulator activity;GO:0019900//kinase binding;GO:0032559;GO:0055103//ligase regulator activity	GO:0009966//regulation of signal transduction;GO:0010467//gene expression;GO:0012501//programmed cell death;GO:0015758//glucose transport;GO:0031327;GO:0031331;GO:0031398//positive regulation of protein ubiquitination;GO:0032868//response to insulin;GO:0033673//negative regulation of kinase activity;GO:0043393//regulation of protein binding;GO:0045596//negative regulation of cell differentiation	gi|117553621|ref|NP_780302.2|/0/1		
229488	4392	198.5122551	59.75626164	-1.713361474	Down	1.57E-08	Fam160a1	"family with sequence similarity 160, member A1"	K16913;K19538;K14835;K11972	-	-	-	gi|158341634|ref|NP_766270.2|/0/1		
229841	7813	460.8255537	1125.61113	1.286345017	Up	0.000464537	Cenpe	centromere protein E	K11498	GO:0000777//condensed chromosome kinetochore;GO:0015630//microtubule cytoskeleton;GO:0043231//intracellular membrane-bounded organelle;GO:0044444//cytoplasmic part	GO:0003774//motor activity;GO:0019900//kinase binding;GO:0032559	GO:0000070//mitotic sister chromatid segregation;GO:0007599//hemostasis;GO:0033674//positive regulation of kinase activity;GO:0043623//cellular protein complex assembly;GO:0045841//negative regulation of mitotic metaphase/anaphase transition;GO:0051234//establishment of localization;GO:0051313;GO:0051495//positive regulation of cytoskeleton organization	gi|115648101|ref|NP_776123.3|/0/1		
230872	6535	18.5202874	1.84436762	-2.727224978	Down	0.004137187	Crocc	"ciliary rootlet coiled-coil, rootletin"	K16469	GO:0005813//centrosome;GO:0016020//membrane	GO:0008092//cytoskeletal protein binding	GO:0031023//microtubule organizing center organization;GO:0033036	gi|225543193|ref|NP_001139430.1|/0/1		
230917	4277.43	261.2145846	63.71060461	-2.016628848	Down	0	Tmem201	transmembrane protein 201	-	GO:0016020//membrane;GO:0031224//intrinsic component of membrane;GO:0043231//intracellular membrane-bounded organelle	-	-	gi|68342040|ref|NP_808340.2|/1.4075e-176/1		
231002	2210	128.3473419	46.25175356	-1.450452086	Down	0.02135629	Plekhn1	"pleckstrin homology domain containing, family N member 1"	K13710	-	-	-	gi|289666803|ref|NP_001008234.2|/0/1		
231507	696	31.62898519	220.3524055	2.757532623	Up	0.008941425	Plac8	placenta-specific 8	-	-	-	-	gi|21105853|ref|NP_631937.1|/2.18236e-64/1		
232288	5043	119.6743166	254.2204811	1.079857591	Up	0.010743998	Frmd4b	FERM domain containing 4B	K08007;K05762;K05763	GO:0031252//cell leading edge;GO:0043232	GO:0005488//binding	-	gi|37360188|dbj|BAC98072.1|/0/1		
233011	3260	144.4467461	62.425611	-1.195791815	Down	2.75E-06	Itpkc	"inositol 1,4,5-trisphosphate 3-kinase C"	K00911	GO:0043231//intracellular membrane-bounded organelle	GO:0005515//protein binding;GO:0032559;GO:0051766//inositol trisphosphate kinase activity	GO:0006796//phosphate-containing compound metabolic process	gi|31712006|ref|NP_853624.1|/0/1		
233079	2292	0.589482078	18.05710589	3.486275646	Up	0.005323323	Ffar2	free fatty acid receptor 2	K04328	GO:0016021//integral component of membrane	GO:0004888//transmembrane signaling receptor activity;GO:0005488//binding	GO:0007166//cell surface receptor signaling pathway	gi|22122727|ref|NP_666299.1|/7.55905e-178/1		
233877	1654	227.0222604	104.507017	-1.110940709	Down	6.22E-06	Kctd13	potassium channel tetramerisation domain containing 13	-	GO:0005887//integral component of plasma membrane;GO:0031461//cullin-RING ubiquitin ligase complex;GO:0043231//intracellular membrane-bounded organelle	GO:0005267//potassium channel activity;GO:0017048//Rho GTPase binding;GO:0019787//small conjugating protein ligase activity	GO:0006275//regulation of DNA replication;GO:0006511//ubiquitin-dependent protein catabolic process;GO:0007266//Rho protein signal transduction;GO:0030001//metal ion transport;GO:0032446//protein modification by small protein conjugation;GO:0034220//ion transmembrane transport;GO:0048870//cell motility;GO:0051017//actin filament bundle assembly;GO:0051259//protein oligomerization	gi|27370096|ref|NP_766335.1|/4.47519e-142/1		
234593	2927	15.98842584	3.228723359	-1.975567244	Down	0.048867492	Ndrg4	N-myc downstream regulated gene 4	K18266	GO:0044424	-	GO:0032501//multicellular organismal process;GO:0040007//growth;GO:0048869//cellular developmental process;GO:0050896//response to stimulus	gi|303324545|ref|NP_001181935.1|/0/1		
235086	2857	14.84330286	111.9622491	2.824392063	Up	3.07E-07	Igsf9b	"immunoglobulin superfamily, member 9B"	K17341	-	-	-	gi|193788661|ref|NP_001028495.2|/0/1		
238037	2304.56	272.6225185	59.66121961	-2.171086478	Down	0	BC068281	cDNA sequence BC068281	-	-	GO:0005488//binding	-	gi|283046769|ref|NP_775592.2|/0/1		
23882	1081	37.90078622	128.4276348	1.731118215	Up	0.002825616	Gadd45g	growth arrest and DNA-damage-inducible 45 gamma	K04402	GO:0043231//intracellular membrane-bounded organelle	GO:0005488//binding	GO:0000165//MAPK cascade;GO:0006259//DNA metabolic process;GO:0007049//cell cycle;GO:0012501//programmed cell death;GO:0032609//interferon-gamma production;GO:0033673//negative regulation of kinase activity;GO:0042093//T-helper cell differentiation	gi|254553386|ref|NP_035947.2|/5.09919e-87/1		
239556	9833	9.675692532	58.18182184	2.457410336	Up	2.25E-08	Cacna1i	"calcium channel, voltage-dependent, alpha 1I subunit"	K04856	GO:0034704//calcium channel complex	GO:0005245//voltage-gated calcium channel activity;GO:0005488//binding	GO:0006935//chemotaxis;GO:0023052//signaling;GO:0032412//regulation of ion transmembrane transporter activity;GO:0070838//divalent metal ion transport	gi|157057194|ref|NP_001037773.2|/0/1		
240055	6195	31.80055474	107.3102892	1.719648549	Up	1.98E-05	Neurl1b	neuralized homolog 1b (Drosophila)	K01931	-	GO:0003824//catalytic activity;GO:0046914//transition metal ion binding	-	gi|126116567|ref|NP_001075125.1|/0/1		
240327	2648	93.8433561	208.0627134	1.139304846	Up	4.69E-08	Gm4951	predicted gene 4951	K17072	GO:0005774//vacuolar membrane	GO:0005515//protein binding;GO:0017111//nucleoside-triphosphatase activity;GO:0032561//guanyl ribonucleotide binding	GO:0001562//response to protozoan;GO:0006914//autophagy;GO:0007166//cell surface receptor signaling pathway;GO:0035456//response to interferon-beta;GO:0042742//defense response to bacterium	gi|85702067|ref|NP_001028939.1|/0/1		
24059	4033	6.068754025	29.08875088	2.07085868	Up	0.000261574	Slco2a1	"solute carrier organic anion transporter family, member 2a1"	K14345	GO:0005626//insoluble fraction;GO:0016021//integral component of membrane	GO:0005488//binding;GO:0071714	GO:0015711//organic anion transport;GO:0071715	gi|110625831|ref|NP_201571.2|/0/1		
24074	3302	418.5213218	192.7408144	-1.114127825	Down	1.47E-14	Taf7	"TAF7 RNA polymerase II, TATA box binding protein (TBP)-associated factor"	-	GO:0005667//transcription factor complex;GO:0008023//transcription elongation factor complex;GO:0035097//histone methyltransferase complex	GO:0001071//nucleic acid binding transcription factor activity;GO:0003702//RNA polymerase II transcription factor activity;GO:0003712//transcription cofactor activity;GO:0008134//transcription factor binding;GO:0016564//transcription repressor activity;GO:0019899//enzyme binding;GO:0043565//sequence-specific DNA binding	"GO:0000122//negative regulation of transcription from RNA polymerase II promoter;GO:0006352//DNA-templated transcription, initiation;GO:0015846//polyamine transport;GO:0016573//histone acetylation;GO:0030518//intracellular steroid hormone receptor signaling pathway;GO:0033673//negative regulation of kinase activity"	gi|28461141|ref|NP_786964.1|/4.55069e-150/1		
24088	2874	17.33895954	53.1994528	1.557048438	Up	0.008915055	Tlr2	toll-like receptor 2	K10159	GO:0009986//cell surface;GO:0031224//intrinsic component of membrane;GO:0043234//protein complex;GO:0044424	GO:0004872//receptor activity;GO:0005539//glycosaminoglycan binding;GO:0046983//protein dimerization activity;GO:0051635;GO:0071723//lipopeptide binding	GO:0001774//microglial cell activation;GO:0001818//negative regulation of cytokine production;GO:0002220;GO:0002224//toll-like receptor signaling pathway;GO:0006468//protein phosphorylation;GO:0010551;GO:0010935;GO:0016055//Wnt signaling pathway;GO:0032481//positive regulation of type I interferon production;GO:0032494//response to peptidoglycan;GO:0033993//response to lipid;GO:0042108//positive regulation of cytokine biosynthetic process;GO:0042345//regulation of NF-kappaB import into nucleus;GO:0042742//defense response to bacterium;GO:0042891//antibiotic transport;GO:0043434//response to peptide hormone;GO:0044126;GO:0048545//response to steroid hormone;GO:0051091//positive regulation of sequence-specific DNA binding transcription factor activity;GO:0052166;GO:0052263;GO:0070340;GO:0070391;GO:0071221//cellular response to bacterial lipopeptide	gi|158749638|ref|NP_036035.3|/0/1		
241447	3930	351.4100699	160.602546	-1.124216209	Down	0.00465874	Lass6	ceramide synthase 6	K04710	GO:0005635//nuclear envelope;GO:0031090//organelle membrane;GO:0031224//intrinsic component of membrane	GO:0001071//nucleic acid binding transcription factor activity;GO:0003677//DNA binding;GO:0016410//N-acyltransferase activity	"GO:0006351//transcription, DNA-templated;GO:0006672//ceramide metabolic process"	gi|27370296|ref|NP_766444.1|/0/1		
243771	3322	138.5133567	437.0527185	1.649842492	Up	2.12E-08	Parp12	"poly (ADP-ribose) polymerase family, member 12"	K15259	GO:0043231//intracellular membrane-bounded organelle	"GO:0016763//transferase activity, transferring pentosyl groups;GO:0046914//transition metal ion binding"	-	gi|171543897|ref|NP_766481.2|/0/1		
244667	2408	37.87639987	1.380035646	-3.962281639	Down	0.028114831	Disc1	disrupted in schizophrenia 1	K16534	GO:0005815//microtubule organizing center	GO:0005488//binding	GO:0007010//cytoskeleton organization;GO:0007405//neuroblast proliferation;GO:0016055//Wnt signaling pathway;GO:0016477//cell migration	gi|119874423|ref|NP_777278.2|/0/1		
245857	2728	22.40268266	3.25032382	-2.427723493	Down	0.002147665	Ssh3	slingshot homolog 3 (Drosophila)	K05766	GO:0043231//intracellular membrane-bounded organelle;GO:0043232	GO:0004721//phosphoprotein phosphatase activity;GO:0008092//cytoskeletal protein binding	GO:0006470//protein dephosphorylation;GO:0010769//regulation of cell morphogenesis involved in differentiation;GO:0030032//lamellipodium assembly;GO:0030832//regulation of actin filament length	gi|37674269|ref|NP_932781.1|/0/1		
246293	3163	55.0052213	16.6468296	-1.659356192	Down	0.004155104	Klhl8	kelch-like 8	K10446	-	-	-	gi|26340692|dbj|BAC34008.1|/0/1		
263406	4955	11.72195922	34.62185374	1.47661066	Up	0.031251351	Plekhg3	"pleckstrin homology domain containing, family G (with RhoGef domain) member 3"	K05769	GO:0044464	GO:0005088//Ras guanyl-nucleotide exchange factor activity	GO:0007266//Rho protein signal transduction	gi|167621502|ref|NP_722499.4|/0/1		
263803	2948	40.99774351	0	-5.230447066	Down	0.003252051	Pkn3	protein kinase N3	K06071	GO:0043231//intracellular membrane-bounded organelle;GO:0044444//cytoplasmic part	GO:0004674//protein serine/threonine kinase activity;GO:0032559	GO:0006464//cellular protein modification process;GO:0023052//signaling	gi|24418929|ref|NP_722500.1|/0/1		
26450	2183	56.52968824	116.0677953	1.023413152	Up	3.27E-05	Rbbp9	retinoblastoma binding protein 9	K07002	GO:0043231//intracellular membrane-bounded organelle	GO:0003824//catalytic activity	GO:0008283//cell proliferation;GO:0009311//oligosaccharide metabolic process	gi|15029774|gb|AAH11107.1|/1.02246e-99/1		
264895	3069	85.00112493	223.7128137	1.384393653	Up	2.51E-05	Acsf2	acyl-CoA synthetase family member 2	K00666	GO:0043231//intracellular membrane-bounded organelle	GO:0003824//catalytic activity;GO:0032559	GO:0032787//monocarboxylic acid metabolic process;GO:0044238	gi|24418933|ref|NP_722502.1|/0/1		
268465	2228	10.12744623	31.91794364	1.554363661	Up	0.038792727	Eme1	essential meiotic endonuclease 1 homolog 1 (S. pombe)	K10882	GO:0043231//intracellular membrane-bounded organelle	GO:0003676//nucleic acid binding;GO:0004518//nuclease activity;GO:0043169//cation binding	GO:0006259//DNA metabolic process;GO:0033554//cellular response to stress	gi|148683992|gb|EDL15939.1|/0/1		
268697	2316	115.0379608	536.7156094	2.211058509	Up	0.000294104	Ccnb1	cyclin B1	K05868	GO:0000778//condensed nuclear chromosome kinetochore;GO:0005626//insoluble fraction;GO:0005819//spindle;GO:0044444//cytoplasmic part	GO:0004672//protein kinase activity;GO:0019900//kinase binding	GO:0000070//mitotic sister chromatid segregation;GO:0001666//response to hypoxia;GO:0001934//positive regulation of protein phosphorylation;GO:0003006//developmental process involved in reproduction;GO:0007093//mitotic cell cycle checkpoint;GO:0008284//positive regulation of cell proliferation;GO:0009605//response to external stimulus;GO:0010041//response to iron(III) ion;GO:0014070//response to organic cyclic compound;GO:0017085//response to insecticide;GO:0031124//mRNA 3'-end processing;GO:0033044//regulation of chromosome organization;GO:0043009//chordate embryonic development;GO:0043161//proteasome-mediated ubiquitin-dependent protein catabolic process;GO:0048232//male gamete generation;GO:0051439//regulation of ubiquitin-protein ligase activity involved in mitotic cell cycle;GO:0051495//positive regulation of cytoskeleton organization;GO:0051789;GO:0055013//cardiac muscle cell development;GO:0065003;GO:0070542//response to fatty acid	gi|51762951|ref|XP_485921.1|/0/1		
26886	1239	23.34003123	73.55229801	1.610070576	Up	0.000227835	Cenph	centromere protein H	K11500	GO:0000776//kinetochore;GO:0031981//nuclear lumen;GO:0044444//cytoplasmic part	GO:0005488//binding	GO:0007067//mitotic nuclear division;GO:0043486//histone exchange	gi|11230784|ref|NP_068686.1|/1.52334e-109/1		
268949	2608	36.41961526	0.460011882	-4.568724684	Down	0.008675835	Dpcr1	diffuse panbronchiolitis critical region 1 (human)	K10955	GO:0044464	-	-	gi|84370308|ref|NP_001028538.1|/0/1		
269582	5011	113.3080832	285.1708799	1.323025985	Up	0.000167797	Clspn	claspin	K00006	GO:0031981//nuclear lumen	GO:0032403//protein complex binding	GO:0000076//DNA replication checkpoint;GO:0000077//DNA damage checkpoint;GO:0006915//apoptotic process;GO:0045860//positive regulation of protein kinase activity	gi|148698336|gb|EDL30283.1|/0/1		
269593	7529	121.4569451	255.0325025	1.063303523	Up	0.007517872	Luzp1	leucine zipper protein 1	K17751;K10352;K12478	GO:0043231//intracellular membrane-bounded organelle	-	-	gi|119433663|ref|NP_077772.2|/0/1		
269955	2340	85.27658168	40.18519724	-1.064615838	Down	0.029279712	Rccd1	RCC1 domain containing 1	-	-	-	-	gi|289666776|ref|NP_775621.2|/0/1		
270058	3284	279.0706165	128.3541933	-1.113732539	Down	7.06E-09	Mtap1s	microtubule-associated protein 1S	K10429	GO:0015630//microtubule cytoskeleton;GO:0043005//neuron projection;GO:0043231//intracellular membrane-bounded organelle;GO:0044297//cell body;GO:0044444//cytoplasmic part	GO:0003676//nucleic acid binding;GO:0003779//actin binding;GO:0004518//nuclease activity;GO:0015631//tubulin binding	GO:0000226//microtubule cytoskeleton organization;GO:0007399//nervous system development;GO:0012501//programmed cell death;GO:0048858//cell projection morphogenesis	gi|148696944|gb|EDL28891.1|/0/1		
27053	1927	17.13118513	63.34563476	1.820431122	Up	2.29E-08	Asns	asparagine synthetase	K01953	GO:0000267//cell fraction;GO:0044444//cytoplasmic part	"GO:0016884//carbon-nitrogen ligase activity, with glutamine as amido-N-donor;GO:0032559;GO:0042802//identical protein binding"	GO:0001101//response to acid;GO:0006528//asparagine metabolic process;GO:0006915//apoptotic process;GO:0007346//regulation of mitotic cell cycle;GO:0009064//glutamine family amino acid metabolic process;GO:0009267//cellular response to starvation;GO:0009314//response to radiation;GO:0014070//response to organic cyclic compound;GO:0034698//response to gonadotropin;GO:0048513//organ development	gi|33469123|ref|NP_036185.1|/0/1		
27078	816	2.427974351	17.53661272	2.393986195	Up	0.032706436	B9d1	B9 protein domain 1	K16744	GO:0005815//microtubule organizing center	GO:0005488//binding	GO:0010927	gi|7305039|ref|NP_038745.1|/2.99175e-117/1		
27373	2760	90.89830941	230.9995622	1.33485705	Up	0	Csnk1e	"casein kinase 1, epsilon"	K08960	GO:0043231//intracellular membrane-bounded organelle;GO:0044444//cytoplasmic part	GO:0004672//protein kinase activity;GO:0032559	GO:0006259//DNA metabolic process;GO:0006464//cellular protein modification process;GO:0006796//phosphate-containing compound metabolic process;GO:0007623//circadian rhythm;GO:0008104//protein localization;GO:0022402//cell cycle process;GO:0030177//positive regulation of Wnt signaling pathway;GO:0031331	gi|148672704|gb|EDL04651.1|/0/1		
277154	7422	77.33785792	25.36977499	-1.566412951	Down	6.04E-08	Nynrin	NYN domain and retroviral integrase containing	K18668	GO:0031224//intrinsic component of membrane	GO:0003676//nucleic acid binding	GO:0006259//DNA metabolic process	gi|256220954|ref|NP_001035161.1|/0/1		
278240	1323	103.1420684	48.49133168	-1.07144347	Down	0.003611588	Spin2	"spindlin family, member 2"	-	-	-	GO:0009987//cellular process;GO:0019953//sexual reproduction	gi|52851393|ref|NP_001005370.1|/4.6667e-136/1		
282619	2310	18.62417461	2.785991846	-2.337096302	Down	0.008004438	Sbsn	suprabasin	K14713;K12841	GO:0044424	-	-	gi|148692041|gb|EDL23988.1|/5.30735e-70/1		
29856	3346	1.664559026	58.83191778	4.427334883	Up	0.005925755	Smtn	smoothelin	K10314;K05699	GO:0043232	-	-	gi|226529455|ref|NP_001152756.1|/0/1		
29863	4127	3.329118051	39.35589542	3.184916507	Up	0.005808586	Pde7b	phosphodiesterase 7B	K18436	GO:0044444//cytoplasmic part	"GO:0004114//3',5'-cyclic-nucleotide phosphodiesterase activity;GO:0043169//cation binding"	GO:0007267//cell-cell signaling;GO:0019935//cyclic-nucleotide-mediated signaling	gi|148539997|ref|NP_038903.3|/0/1		
29870	2707	36.62502597	165.7879594	2.1446374	Up	7.38E-07	Gtse1	G two S phase expressed protein 1	K10129	GO:0015630//microtubule cytoskeleton	-	GO:0009987//cellular process	gi|148672472|gb|EDL04419.1|/0/1		
319153	483	86.06602936	230.2210585	1.407832617	Up	0	Hist1h3i	"histone cluster 1, H3i"	K11253	GO:0000785//chromatin;GO:0031981//nuclear lumen	GO:0003676//nucleic acid binding	GO:0007599//hemostasis;GO:0022403;GO:0034728//nucleosome organization;GO:0050794//regulation of cellular process	gi|432108087|gb|ELK33066.1|/5.97256e-71/1		
319154	411	691.3330892	1586.467969	1.197046032	Up	0.000182627	Hist2h3b	"histone cluster 2, H3b"	K11253	GO:0043231//intracellular membrane-bounded organelle	GO:0005488//binding	-	gi|470611202|ref|XP_004315566.1|/1.01111e-69/1		
319169	393	832.4584499	1763.073	1.081616756	Up	3.33E-15	Hist1h2ak	"histone cluster 1, H2ak"	K11251	GO:0000785//chromatin;GO:0043231//intracellular membrane-bounded organelle	GO:0003676//nucleic acid binding;GO:0005515//protein binding	GO:0034728//nucleosome organization	gi|30061371|ref|NP_835490.1|/7.66228e-54/1		
319171	393	178.4341439	50.60621779	-1.795413133	Down	0	Hist1h2ap	"histone cluster 1, H2ap"	K11251	GO:0000785//chromatin;GO:0043231//intracellular membrane-bounded organelle	GO:0003676//nucleic acid binding;GO:0005515//protein binding	GO:0034728//nucleosome organization	gi|471403697|ref|XP_004384076.1|/1.00072e-53/1		
319172	506	84.68844289	290.782379	1.766271619	Up	0	Hist1h2ab	"histone cluster 1, H2ab"	K11251	GO:0000785//chromatin;GO:0043231//intracellular membrane-bounded organelle	GO:0003676//nucleic acid binding;GO:0005515//protein binding	GO:0034728//nucleosome organization	gi|471403697|ref|XP_004384076.1|/1.33472e-53/1		
319182	381	100.9775161	282.1723197	1.472326332	Up	5.55E-16	Hist1h2bh	"histone cluster 1, H2bh"	K11252	GO:0000785//chromatin;GO:0043231//intracellular membrane-bounded organelle	GO:0003676//nucleic acid binding	GO:0034728//nucleosome organization	gi|466087662|ref|XP_004286153.1|/9.50608e-44/1		
319183	381	73.4508206	179.2411729	1.27418384	Up	0.000377963	Hist1h2bj	"histone cluster 1, H2bj"	K11252	GO:0000785//chromatin;GO:0043231//intracellular membrane-bounded organelle	GO:0003676//nucleic acid binding	GO:0034728//nucleosome organization	gi|81866317|sp|Q8CGP2.3|H2B1P_MOUSE/1.62149e-43/1		
319184	381	672.7330968	1357.930298	1.012090758	Up	0	Hist1h2bk	"histone cluster 1, H2bk"	K11252	GO:0000785//chromatin;GO:0043231//intracellular membrane-bounded organelle	GO:0003676//nucleic acid binding	GO:0034728//nucleosome organization	gi|30089704|ref|NP_783596.1|/1.62149e-43/1		
319185	381	532.9025506	1332.448215	1.320315937	Up	0	Hist1h2bl	"histone cluster 1, H2bl"	K11252	GO:0000785//chromatin;GO:0043231//intracellular membrane-bounded organelle	GO:0003676//nucleic acid binding	GO:0034728//nucleosome organization	gi|81866317|sp|Q8CGP2.3|H2B1P_MOUSE/1.62149e-43/1		
319187	381	128.9400208	310.0221443	1.258383841	Up	1.07E-10	Hist1h2bn	"histone cluster 1, H2bn"	K11252	GO:0000785//chromatin;GO:0043231//intracellular membrane-bounded organelle	GO:0003676//nucleic acid binding	GO:0034728//nucleosome organization	gi|81866317|sp|Q8CGP2.3|H2B1P_MOUSE/1.62149e-43/1		
319192	659	48.50058547	152.9852691	1.6348676	Up	0.031180475	Hist2h2aa2	"histone cluster 2, H2aa2"	-	GO:0000785//chromatin;GO:0043231//intracellular membrane-bounded organelle	GO:0003676//nucleic acid binding;GO:0005515//protein binding	GO:0034728//nucleosome organization	gi|817939|emb|CAA83210.1|/2.53596e-56/1		
320292	2996	99.39740149	13.4397067	-2.787229055	Down	3.33E-07	Rasgef1b	"RasGEF domain family, member 1B"	K17636;K03099;K19477	GO:0044464	GO:0005083//small GTPase regulator activity	GO:0009966//regulation of signal transduction;GO:0019222//regulation of metabolic process;GO:0035556//intracellular signal transduction	gi|31044455|ref|NP_851835.1|/0/1		
320557	4537	3.433005259	18.97280956	2.141316871	Up	0.014758801	Fam169a	"family with sequence similarity 169, member A"	-	-	-	-	gi|54038397|gb|AAH84589.1|/0/1		
320683	6116	7.733313051	38.30626889	2.154624743	Up	0.006536954	Zfp629	zinc finger protein 629	K09228	GO:0043231//intracellular membrane-bounded organelle	GO:0003676//nucleic acid binding;GO:0046914//transition metal ion binding	GO:0010467//gene expression	gi|50510451|dbj|BAD32211.1|/0/1		
320770	5410	117.6296832	240.6122908	1.025474645	Up	0.013950699	A630072M18Rik	RIKEN cDNA A630072M18 gene	K03847	-	-	-	gi|124430547|ref|NP_001074446.1|/2.17743e-43/1		
320775	1689	6.554348895	29.53148239	1.997569483	Up	0.045267367	B230319C09Rik	RIKEN cDNA B230319C09 gene	-	-	-	-	gi|148666665|gb|EDK99081.1|/3.73495e-67/1		
326623	5828	1.075076948	22.14969181	3.404963927	Up	0.000726447	Tnfsf15	"tumor necrosis factor (ligand) superfamily, member 15"	K05478	GO:0031224//intrinsic component of membrane;GO:0044421	GO:0032813//tumor necrosis factor receptor superfamily binding	GO:0002376//immune system process;GO:0006915//apoptotic process;GO:0007249//I-kappaB kinase/NF-kappaB signaling;GO:0043170;GO:0050707//regulation of cytokine secretion	gi|238776819|ref|NP_796345.3|/1.06202e-152/1		
328780	1216	42.35064091	0.924343856	-4.409038239	Down	0.010534328	Prss34	"protease, serine, 34"	K01340	GO:0044421	"GO:0005539//glycosaminoglycan binding;GO:0070011//peptidase activity, acting on L-amino acid peptides"	GO:0018149//peptide cross-linking	gi|148690469|gb|EDL22416.1|/0/1		
329207	3851	2.843523181	28.62009881	2.906947267	Up	4.14E-05	Rbm44	RNA binding motif protein 44	K08447	-	GO:0003676//nucleic acid binding	-	gi|85701905|ref|NP_001028580.1|/0/1		
329731	4317	11.65191318	65.11656081	2.374477696	Up	1.35E-09	Fam19a3	"family with sequence similarity 19, member A3"	-	-	-	-	gi|148675620|gb|EDL07567.1|/4.43656e-100/1		
338348	2688	0.48559487	11.99486967	3.028507446	Up	0.02734505	Ttc16	tetratricopeptide repeat domain 16	K06758;K09667;K16365	-	-	-	gi|225543306|ref|NP_796358.2|/0/1		
338362	4284	78.79227882	17.53661272	-2.098616076	Down	1.66E-11	Ust	uronyl-2-sulfotransferase	K03193	GO:0012505//endomembrane system;GO:0031224//intrinsic component of membrane;GO:0043231//intracellular membrane-bounded organelle	"GO:0016782//transferase activity, transferring sulfur-containing groups"	GO:0005975//carbohydrate metabolic process;GO:0006464//cellular protein modification process	gi|110556631|ref|NP_796361.2|/0/1		
360198	534	30.42595287	63.78064266	1.040732613	Up	0.036057413	Hist1h3a	"histone cluster 1, H3a"	K11253	GO:0043231//intracellular membrane-bounded organelle	GO:0005488//binding	-	gi|291410783|ref|XP_002721686.1|/1.4969e-72/1		
373864	7635	80.28763201	4.153067215	-3.947957528	Down	4.47E-13	Col27a1	"collagen, type XXVII, alpha 1"	K06256;K05719;K06493;K06236;K06257;K04520	GO:0005578//proteinaceous extracellular matrix	-	-	gi|116063546|ref|NP_079961.3|/0/1		
380711	6410	28.6815748	115.8906715	1.973110218	Up	3.70E-05	Rap1gap2	RAP1 GTPase activating protein 2	K17708	GO:0044444//cytoplasmic part	GO:0008047//enzyme activator activity	GO:0009966//regulation of signal transduction;GO:0043087//regulation of GTPase activity	gi|71051609|ref|NP_001015046.1|/0/1		
381293	8770	35.03051299	195.5743272	2.443804653	Up	7.11E-15	Kif14	kinesin family member 14	K17915	GO:0015630//microtubule cytoskeleton;GO:0043231//intracellular membrane-bounded organelle	GO:0003774//motor activity;GO:0032559	GO:0007017//microtubule-based process	gi|124486927|ref|NP_001074727.1|/0/1		
381347	4066	3.988646169	63.8834083	3.669001877	Up	0.000416135	4930412O13Rik	RIKEN cDNA 4930412O13 gene	-	-	-	-	gi|74188345|dbj|BAE25825.1|/1.71286e-61/1		
381417	3740	821.3820534	212.8034514	-1.942915033	Down	0	Gm14085	predicted gene 14085	K11536	GO:0031224//intrinsic component of membrane	GO:0005337//nucleoside transmembrane transporter activity;GO:0005488//binding	GO:0001894//tissue homeostasis;GO:0015931//nucleobase-containing compound transport;GO:0034613//cellular protein localization	gi|147901770|ref|NP_001078987.1|/0/1		
381549	2381	21.01594409	5.060130703	-1.840357953	Down	0.029034401	Zfp69	zinc finger protein 69	K09228	GO:0043231//intracellular membrane-bounded organelle	GO:0003676//nucleic acid binding;GO:0046914//transition metal ion binding	"GO:0006351//transcription, DNA-templated"	gi|238859629|ref|NP_001005788.2|/0/1		
382056	5674	284.4216149	100.831242	-1.485804163	Down	6.20E-05	Crtc1	CREB regulated transcription coactivator 1	K15309	GO:0016020//membrane;GO:0031981//nuclear lumen	GO:0003713//transcription coactivator activity;GO:0005488//binding	GO:0006357//regulation of transcription from RNA polymerase II promoter;GO:0051704	gi|37360010|dbj|BAC97983.1|/0/1		
382062	1299.44	390.2356369	136.4033602	-1.508790433	Down	0.000327348	AB124611	cDNA sequence AB124611	-	GO:0016020//membrane;GO:0031224//intrinsic component of membrane	-	-	gi|148693253|gb|EDL25200.1|/1.0965e-113/1		
386454	1446	19.10976948	3.684415149	-2.073606704	Down	0.027218119	Rnf39	ring finger protein 39	K12000;K12015	GO:0044424	GO:0046914//transition metal ion binding	GO:0048167//regulation of synaptic plasticity	gi|153791477|ref|NP_001093102.1|/0/1		
432572	6676	142.2556599	67.95871386	-1.053466176	Down	0.000508729	Specc1	sperm antigen with calponin homology and coiled-coil domains 1	K10352;K16808;K11499	-	-	-	gi|60360496|dbj|BAD90492.1|/0/1		
433586	6514	29.44499013	4.1617074	-2.532369161	Down	0.000745625	Maml3	mastermind like 3 (Drosophila)	K06061	GO:0005654//nucleoplasm	GO:0003712//transcription cofactor activity	GO:0006357//regulation of transcription from RNA polymerase II promoter;GO:0007166//cell surface receptor signaling pathway	gi|205277330|ref|NP_001004176.2|/0/1		
434204	3069	267.9452304	127.0821599	-1.069524069	Down	8.50E-09	Whamm	"WAS protein homolog associated with actin, golgi membranes and microtubules"	-	GO:0043229//intracellular organelle;GO:0044444//cytoplasmic part	-	-	gi|60359958|dbj|BAD90198.1|/0/1		
434350	2548	119.3673824	41.99500413	-1.482578807	Down	2.65E-05	9430091E24Rik	RIKEN cDNA 9430091E24 gene	K17509	GO:0043231//intracellular membrane-bounded organelle	GO:0008168//methyltransferase activity	GO:0006544//glycine metabolic process;GO:0006730//one-carbon metabolic process	gi|148679543|gb|EDL11490.1|/9.4655e-26/1		
50498	1187	80.14990364	273.4588983	1.756403622	Up	1.66E-10	Ebi3	Epstein-Barr virus induced gene 3	K05059	GO:0016020//membrane;GO:0044421	GO:0004888//transmembrane signaling receptor activity;GO:0005126//cytokine receptor binding	GO:0002460//adaptive immune response based on somatic recombination of immune receptors built from immunoglobulin superfamily domains;GO:0007166//cell surface receptor signaling pathway;GO:0042102//positive regulation of T cell proliferation;GO:0042108//positive regulation of cytokine biosynthetic process	gi|7657052|ref|NP_056581.1|/5.05026e-131/1		
50723	2748	101.2697349	222.0369297	1.12397285	Up	0.046562588	Icosl	icos ligand	K06710;K06713;K06538;K06470	GO:0009986//cell surface;GO:0016021//integral component of membrane	GO:0005515//protein binding	GO:0002204//somatic recombination of immunoglobulin genes involved in immune response;GO:0023052//signaling;GO:0042102//positive regulation of T cell proliferation;GO:0042108//positive regulation of cytokine biosynthetic process	gi|7657220|ref|NP_056605.1|/2.23823e-163/1		
50769	3685	8.634456751	51.71141485	2.437030606	Up	1.89E-05	Atp8a2	"ATPase, aminophospholipid transporter-like, class I, type 8A, member 2"	K14802	GO:0031224//intrinsic component of membrane	"GO:0005548//phospholipid transporter activity;GO:0032559;GO:0042625//ATPase activity, coupled to transmembrane movement of ions;GO:0046872//metal ion binding"	GO:0006811//ion transport;GO:0006869//lipid transport;GO:0009206;GO:0009207	gi|7656912|ref|NP_056618.1|/0/1		
50781	3357	45.57350805	198.3430387	2.094782016	Up	1.76E-12	Dkk3	dickkopf homolog 3 (Xenopus laevis)	K02165	GO:0044421	GO:0030528//transcription regulator activity	GO:0016055//Wnt signaling pathway;GO:0031947//negative regulation of glucocorticoid biosynthetic process;GO:0032342//aldosterone biosynthetic process;GO:0035270//endocrine system development	gi|148685075|gb|EDL17022.1|/0/1		
50905	2061	28.43523181	287.8099886	3.289150199	Up	0	Il17rb	interleukin 17 receptor B	K05165	GO:0016021//integral component of membrane;GO:0044424	GO:0004888//transmembrane signaling receptor activity	GO:0006950//response to stress;GO:0007166//cell surface receptor signaling pathway;GO:0016049//cell growth	gi|148692799|gb|EDL24746.1|/0/1		
50928	1374	414.4453343	2120.78625	2.352208327	Up	1.67E-15	Klrg1	"killer cell lectin-like receptor subfamily G, member 1"	K06736;K06797;K10076;K05689	GO:0031224//intrinsic component of membrane	GO:0004871//signal transducer activity;GO:0030246//carbohydrate binding	GO:0002682//regulation of immune system process;GO:0006952//defense response;GO:0007165//signal transduction	gi|8850225|ref|NP_058666.1|/7.8961e-110/1		
52276	1626	135.3243308	332.5391435	1.290050563	Up	1.45E-06	Cdca8	cell division cycle associated 8	K11514	GO:0005875//microtubule associated complex;GO:0031981//nuclear lumen;GO:0044427//chromosomal part;GO:0044444//cytoplasmic part	GO:0005488//binding	GO:0007067//mitotic nuclear division	gi|148698395|gb|EDL30342.1|/4.98525e-154/1		
52430	1255	0.589482078	19.83235204	3.613990575	Up	0.011095114	Echdc2	enoyl Coenzyme A hydratase domain containing 2	K05607	GO:0043231//intracellular membrane-bounded organelle	GO:0003824//catalytic activity	GO:0032787//monocarboxylic acid metabolic process;GO:0044238	gi|74150361|dbj|BAE32227.1|/1.25919e-135/1		
53614	4450	107.4762173	39.39477625	-1.422410821	Down	0.012074181	Reck	reversion-inducing-cysteine-rich protein with kazal motifs	K17461	GO:0005624//membrane fraction;GO:0031224//intrinsic component of membrane	GO:0004866//endopeptidase inhibitor activity	GO:0001568//blood vessel development;GO:0010466//negative regulation of peptidase activity;GO:0043062//extracellular structure organization	gi|172072643|ref|NP_057887.2|/0/1		
54135	1973	17.06113909	48.07884081	1.436085483	Up	0.004424465	Lsr	lipolysis stimulated lipoprotein receptor	-	GO:0016020//membrane;GO:0031224//intrinsic component of membrane;GO:0034358//plasma lipoprotein particle;GO:0034385;GO:0043231//intracellular membrane-bounded organelle	GO:0004888//transmembrane signaling receptor activity;GO:0008289//lipid binding;GO:0071813//lipoprotein particle binding	GO:0006629//lipid metabolic process;GO:0015031//protein transport;GO:0023052//signaling;GO:0048513//organ development	gi|74195459|dbj|BAE39548.1|/0/1		
54141	3822	56.97671454	155.4107305	1.429887388	Up	0.00185548	Spag5	sperm associated antigen 5	K17529;K05291;K11499;K494	"GO:0000775//chromosome, centromeric region;GO:0005819//spindle;GO:0043234//protein complex"	GO:0005488//binding	GO:0000087//mitotic M phase;GO:0006996//organelle organization	gi|33859674|ref|NP_059103.1|/0/1		
54392	3698	136.0586323	417.1210044	1.608265135	Up	1.30E-05	Ncapg	"non-SMC condensin I complex, subunit G"	K06678	GO:0000793//condensed chromosome;GO:0043231//intracellular membrane-bounded organelle	GO:0005488//binding	GO:0000070//mitotic sister chromatid segregation	gi|169234780|ref|NP_062311.1|/0/1		
545156	6430	6.969897726	24.04158045	1.636796403	Up	0.026189425	Kalrn	"kalirin, RhoGEF kinase"	K15048	GO:0005856//cytoskeleton;GO:0042995//cell projection;GO:0043232;GO:0044297//cell body;GO:0044444//cytoplasmic part	GO:0004672//protein kinase activity;GO:0005088//Ras guanyl-nucleotide exchange factor activity;GO:0008047//enzyme activator activity;GO:0032559;GO:0043169//cation binding	GO:0006464//cellular protein modification process;GO:0006810//transport;GO:0006917;GO:0007169//transmembrane receptor protein tyrosine kinase signaling pathway;GO:0007266//Rho protein signal transduction;GO:0009966//regulation of signal transduction;GO:0010975//regulation of neuron projection development;GO:0019222//regulation of metabolic process;GO:0048667//cell morphogenesis involved in neuron differentiation	gi|295054244|ref|NP_796331.2|/0/1		
545700	3752	51.80900333	16.38609322	-1.596095216	Down	0.031565978	Smarca5-ps	"SWI/SNF related, matrix associated, actin depenent ragulator of chromatin, subfamily a, member 5, pseudogene"	K11654	GO:0005657//replication fork;GO:0031010//ISWI-type complex;GO:0031981//nuclear lumen	GO:0003676//nucleic acid binding;GO:0003682//chromatin binding;GO:0005515//protein binding;GO:0017111//nucleoside-triphosphatase activity;GO:0030528//transcription regulator activity;GO:0032559	GO:0006281//DNA repair;GO:0006338//chromatin remodeling;GO:0006342//chromatin silencing;GO:0007275//multicellular organismal development;GO:0009207;GO:0034728//nucleosome organization	gi|410917974|ref|XP_003972461.1|/0/1		
54637	1206	206.9389375	79.83262095	-1.361821619	Down	4.50E-09	Praf2	PRA1 domain family 2	-	GO:0031224//intrinsic component of membrane;GO:0043231//intracellular membrane-bounded organelle	-	GO:0015711//organic anion transport	gi|20070422|ref|NP_613068.1|/7.11392e-64/1		
54720	2313.97	164.0444742	65.65001426	-1.306606385	Down	0.035605262	Rcan1	regulator of calcineurin 1	K17901	GO:0043231//intracellular membrane-bounded organelle	GO:0001071//nucleic acid binding transcription factor activity;GO:0003676//nucleic acid binding;GO:0019903//protein phosphatase binding	GO:0003013;GO:0007399//nervous system development;GO:0009605//response to external stimulus;GO:0010467//gene expression;GO:0010921//regulation of phosphatase activity;GO:0014706//striated muscle tissue development;GO:0019932//second-messenger-mediated signaling;GO:0048545//response to steroid hormone;GO:0048747//muscle fiber development;GO:0051148//negative regulation of muscle cell differentiation	gi|31542574|ref|NP_062339.2|/4.0319e-104/1		
56452	1573.02	72.86361688	162.3497895	1.143725763	Up	0.001252966	Orc6	"origin recognition complex, subunit 6"	K02608	GO:0000808//origin recognition complex;GO:0031981//nuclear lumen	GO:0003676//nucleic acid binding	GO:0006259//DNA metabolic process;GO:0007050//cell cycle arrest;GO:0051320	gi|255069719|ref|NP_062690.2|/6.9708e-116/1		
56702	672	282.923898	792.1540447	1.481699162	Up	0	Hist1h1b	"histone cluster 1, H1b"	K11275	GO:0000785//chromatin;GO:0043231//intracellular membrane-bounded organelle	GO:0003676//nucleic acid binding	GO:0034728//nucleosome organization;GO:0048513//organ development	gi|21426893|ref|NP_064418.1|/4.68745e-29/1		
56722	2240	73.42162149	155.3243286	1.069511756	Up	0.000288332	Litaf	LPS-induced TN factor	K19363	GO:0005764//lysosome;GO:0005815//microtubule organizing center	GO:0019904//protein domain specific binding;GO:0030528//transcription regulator activity;GO:0060089	"GO:0006355//regulation of transcription, DNA-templated;GO:0007249//I-kappaB kinase/NF-kappaB signaling;GO:0012501//programmed cell death"	gi|9910578|ref|NP_064364.1|/3.29451e-69/1		
57740	1883	0.48559487	31.04976099	4.322883834	Up	0.03676849	Stk32c	serine/threonine kinase 32C	K08793	-	GO:0004672//protein kinase activity;GO:0032559;GO:0043169//cation binding	GO:0006464//cellular protein modification process	gi|7670350|dbj|BAA95027.1|/0/1		
57890	2933	8.634456751	30.51198744	1.697053975	Up	0.002344698	Il17re	interleukin 17 receptor E	K05168	GO:0031224//intrinsic component of membrane	GO:0004871//signal transducer activity	GO:0023052//signaling	gi|31559935|ref|NP_665825.2|/0/1		
58185	3785	127.5209717	495.2691011	1.948105244	Up	7.22E-15	Rsad2	radical S-adenosyl methionine domain containing 2	K15045	GO:0043231//intracellular membrane-bounded organelle	GO:0043169//cation binding;GO:0051540	GO:0001503//ossification;GO:0002252	gi|74177937|dbj|BAE29764.1|/0/1		
58240	2958	170.5311407	50.8950733	-1.722440587	Down	0.034365652	Hs1bp3	HCLS1 binding protein 3	-	-	-	-	gi|148665986|gb|EDK98402.1|/0/1		
58250	5532	35.86161065	122.4734009	1.740669151	Up	1.28E-14	Chst11	carbohydrate sulfotransferase 11	-	GO:0012505//endomembrane system;GO:0031224//intrinsic component of membrane;GO:0043231//intracellular membrane-bounded organelle	GO:0034481//chondroitin sulfotransferase activity	GO:0002062//chondrocyte differentiation;GO:0006024//glycosaminoglycan biosynthetic process;GO:0006790//sulfur compound metabolic process;GO:0006915//apoptotic process;GO:0007179//transforming growth factor beta receptor signaling pathway;GO:0008283//cell proliferation;GO:0030326//embryonic limb morphogenesis;GO:0033036;GO:0040007//growth;GO:0048562//embryonic organ morphogenesis	gi|76559942|ref|NP_067414.2|/0/1		
60596	4671	330.2634886	74.03391035	-2.140553085	Down	0	Gucy1a3	"guanylate cyclase 1, soluble, alpha 3"	K12318	GO:0043234//protein complex;GO:0044424	GO:0004871//signal transducer activity;GO:0005506//iron ion binding;GO:0009975//cyclase activity;GO:0016829//lyase activity;GO:0032561//guanyl ribonucleotide binding;GO:0046983//protein dimerization activity	GO:0001775//cell activation;GO:0006182//cGMP biosynthetic process;GO:0006950//response to stress;GO:0007165//signal transduction;GO:0007599//hemostasis;GO:0008015//blood circulation;GO:0010033//response to organic substance;GO:0045986//negative regulation of smooth muscle contraction;GO:0052551	gi|31981219|ref|NP_068696.2|/0/1		
619331	2336	27.15474415	99.68657344	1.833933207	Up	0.025891481	Zfp551	zinc fingr protein 551	K09228	-	GO:0005488//binding	-	gi|162287258|ref|NP_001028992.2|/0/1		
622459	1152	80.42299668	32.2785934	-1.287724562	Down	0.004526995	Gm12216	predicted gene 12216	-	-	-	-	gi|148701616|gb|EDL33563.1|/4.09904e-37/1		
622675	7625	589.0768488	263.0384685	-1.159786752	Down	0	Zfp827	zinc finger protein 827	K09228	GO:0043231//intracellular membrane-bounded organelle	GO:0003676//nucleic acid binding;GO:0046914//transition metal ion binding	GO:0010467//gene expression	gi|332820436|ref|XP_517584.3|/0/1		
625175	2068	12.3114413	39.79862693	1.607004791	Up	0.038809026	1700028E10Rik	RIKEN cDNA 1700028E10 gene	-	-	-	-	gi|149015517|gb|EDL74917.1|/3.26566e-07/1		
627914	4538	0	262.7217949	7.877564749	Up	0	Gm14430	predicted gene 14430	K09228	-	-	-	gi|150246529|ref|NP_001092819.1|/0/1		
633947	1700	178.4604097	40.80937263	-2.098546082	Down	0.000149225	Gm6225	predicted gene 6225	-	-	-	-	gi|74177823|dbj|BAE39001.1|/6.46062e-43/1		
64008	2646	33.64377442	0.928663949	-4.083554979	Down	0.009564747	Aqp9	aquaporin 9	K09877	GO:0016021//integral component of membrane;GO:0042598;GO:0043227//membrane-bounded organelle;GO:0044459	GO:0005372//water transmembrane transporter activity;GO:0015205//nucleobase transmembrane transporter activity;GO:0022829//wide pore channel activity	GO:0010038//response to metal ion;GO:0015721//bile acid and bile salt transport;GO:0015850//organic hydroxy compound transport;GO:0015851//nucleobase transport;GO:0042044//fluid transport;GO:0051591//response to cAMP	gi|427973436|ref|NP_001258772.1|/8.37551e-176/1		
64082	2203	5.827138442	39.7035849	2.554580602	Up	0.000398776	Popdc2	popeye domain containing 2	-	GO:0031224//intrinsic component of membrane;GO:0044464	-	-	gi|148665559|gb|EDK97975.1|/0/1		
65221	2345	62.87862643	157.017493	1.305040792	Up	0.00707649	Slc15a3	"solute carrier family 15, member 3"	-	GO:0005764//lysosome;GO:0016020//membrane	GO:0015295//solute:proton symporter activity;GO:0015322	GO:0006811//ion transport;GO:0006818//hydrogen transport;GO:0009057//macromolecule catabolic process;GO:0015833//peptide transport	gi|4580995|gb|AAD24570.1|AF121080_1/0/1		
65256	2707	82.64556032	354.7838773	2.087033195	Up	0	Asb2	ankyrin repeat and SOCS box-containing 2	K10324	-	-	GO:0007165//signal transduction	gi|23956122|ref|NP_075536.1|/0/1		
66058	1012	20.73812363	112.2753779	2.375017858	Up	2.40E-07	Tmem176a	transmembrane protein 176A	-	GO:0031224//intrinsic component of membrane	-	-	gi|148298742|ref|NP_079602.4|/9.88642e-128/1		
66067	1318	182.5623979	67.49006179	-1.420695964	Down	1.76E-05	Gtpbp8	GTP-binding protein 8 (putative)	-	GO:0043231//intracellular membrane-bounded organelle	GO:0032561//guanyl ribonucleotide binding	GO:0032506	gi|226693391|ref|NP_001152801.1|/4.79184e-120/1		
66140	1349	37.90787734	161.3736045	2.057751992	Up	1.19E-12	Ska2	spindle and kinetochore associated complex subunit 2	-	GO:0000777//condensed chromosome kinetochore;GO:0005819//spindle	GO:0015631//tubulin binding	GO:0007067//mitotic nuclear division;GO:0031109//microtubule polymerization or depolymerization	gi|13384752|ref|NP_079653.1|/3.64345e-43/1		
66141	648	75.53084311	343.3246991	2.167870655	Up	0.000424916	Ifitm3	interferon induced transmembrane protein 3	K06566	GO:0031224//intrinsic component of membrane;GO:0031410//cytoplasmic vesicle	-	GO:0002376//immune system process;GO:0006952//defense response;GO:0008283//cell proliferation;GO:0019221//cytokine-mediated signaling pathway;GO:0051707//response to other organism	gi|21539593|ref|NP_079654.1|/3.42325e-58/1		
66196	3924	136.2278382	52.65303907	-1.352847877	Down	1.45E-05	Myo19	myosin XIX	K10357	GO:0015629//actin cytoskeleton;GO:0031966//mitochondrial membrane	GO:0008092//cytoskeletal protein binding;GO:0017111//nucleoside-triphosphatase activity;GO:0032559	-	gi|254939539|ref|NP_079690.2|/0/1		
66208	658	16.40397467	41.55659271	1.284021608	Up	0.021252676	Nenf	neuron derived neurotrophic factor	K17278	GO:0044421	GO:0005102//receptor binding;GO:0005506//iron ion binding	GO:0010740	gi|13384818|ref|NP_079700.1|/2.18729e-68/1		
66329	1144	172.9882288	47.57130791	-1.838207166	Down	0	Susd3	sushi domain containing 3	-	GO:0031224//intrinsic component of membrane	-	-	gi|347582627|ref|NP_082616.1|/1.24071e-112/1		
66431	810	3.503051299	23.59884894	2.418206261	Up	0.002514019	Oxld1	oxidoreductase like domain containing 1	-	-	-	-	gi|13384992|ref|NP_079836.1|/7.28129e-108/1		
66442	1244.75	23.3762361	129.7558294	2.417474577	Up	2.67E-07	Spc25	"SPC25, NDC80 kinetochore complex component, homolog (S. cerevisiae)"	K11550	GO:0000776//kinetochore;GO:0043231//intracellular membrane-bounded organelle	-	GO:0000087//mitotic M phase	gi|148695081|gb|EDL27028.1|/8.43928e-89/1		
664987	625	72.21723668	9.912815699	-2.732531146	Down	0.001764733	Gm14393	predicted gene 14393	K09228	-	-	-	gi|148233986|ref|NP_001079015.1|/1.68202e-112/1		
664994	1088	2.739635974	20.76101598	2.502550864	Up	0.029086935	Isoc2a	isochorismatase domain containing 2a	K04432	GO:0043231//intracellular membrane-bounded organelle	GO:0005488//binding	GO:0031647//regulation of protein stability	gi|197333728|ref|NP_001095068.1|/3.6611e-109/1		
665001	2412.26	116.9460812	31.93822102	-1.836453106	Down	3.75E-06	Gm14391	predicted gene 14391	K09228	-	-	-	gi|150010536|ref|NP_001092778.1|/0/1		
66503	1802	111.5640233	28.71946093	-1.916921212	Down	1.12E-05	1810034E14Rik	RIKEN cDNA 1810034E14 gene	-	-	-	-	gi|74180864|dbj|BAE25636.1|/7.19209e-32/1		
665433	514	211.1350288	609.0789112	1.523472342	Up	0	Hist1h2ao	"histone cluster 1, H2ao"	K11251	GO:0000785//chromatin;GO:0043231//intracellular membrane-bounded organelle	GO:0003676//nucleic acid binding;GO:0005515//protein binding	GO:0034728//nucleosome organization	gi|426251324|ref|XP_004019374.1|/2.14144e-54/1		
665596	2121	90.744825	233.1866054	1.350794791	Up	0.00015857	Hist1h2bq	"histone cluster 1, H2bq"	K11251;K11252	GO:0000785//chromatin;GO:0043231//intracellular membrane-bounded organelle	GO:0003676//nucleic acid binding	GO:0034728//nucleosome organization	gi|160420310|ref|NP_001091448.2|/4.34645e-47/1		
665622	2121	90.744825	233.1866054	1.350794791	Up	0.00015857	Hist1h2br	histone cluster 1 H2br	K11251;K11252	GO:0000785//chromatin;GO:0043231//intracellular membrane-bounded organelle	GO:0003676//nucleic acid binding	GO:0034728//nucleosome organization	gi|160420310|ref|NP_001091448.2|/4.34645e-47/1		
66606	1953.62	311.6031091	139.4938406	-1.153136363	Down	6.72E-07	Lrrc57	leucine rich repeat containing 57	K19613	-	-	-	gi|148696062|gb|EDL28009.1|/5.38831e-150/1		
66634	3203	25.0515459	83.67411988	1.695891755	Up	0.001486374	Mcm8	minichromosome maintenance deficient 8 (S. cerevisiae)	K10737	GO:0031981//nuclear lumen	GO:0003676//nucleic acid binding;GO:0016462//pyrophosphatase activity;GO:0032559	"GO:0006261//DNA-dependent DNA replication;GO:0006351//transcription, DNA-templated;GO:0007050//cell cycle arrest;GO:0051320"	gi|148696414|gb|EDL28361.1|/0/1		
666737	669	159.0799108	77.24535334	-1.03156739	Down	2.66E-09	4632427E13Rik	RIKEN cDNA 4632427E13 gene	-	-	-	-	gi|148674777|gb|EDL06724.1|/4.28596e-35/1		
667370	2013	46.33743127	261.389166	2.467613963	Up	3.52E-10	I830012O16Rik	RIKEN cDNA I830012O16 gene	K14217	-	GO:0005488//binding	GO:0019221//cytokine-mediated signaling pathway	gi|74151869|dbj|BAE29721.1|/0/1		
66752	3985	19.64452628	80.95701424	1.982757434	Up	1.03E-07	4933404O12Rik	RIKEN cDNA 4933404O12 gene	-	-	-	-	gi|148687353|gb|EDL19300.1|/5.95113e-59/1		
66795	1609	124.1218076	33.67158933	-1.847848126	Down	2.66E-15	Atg10	autophagy related 10	K17888	GO:0044424	GO:0005488//binding;GO:0019787//small conjugating protein ligase activity	GO:0006810//transport;GO:0006914//autophagy;GO:0070647//protein modification by small protein conjugation or removal	gi|114158679|ref|NP_080046.3|/1.4492e-113/1		
66815	1332	28.92319039	82.20180183	1.471596934	Up	1.14E-05	Ccdc109b	coiled-coil domain containing 109B	-	GO:0016020//membrane	-	-	gi|31982670|ref|NP_080055.2|/0/1		
66929	1599	95.47643766	194.7191049	1.019612416	Up	0.00518712	Asf1b	ASF1 anti-silencing function 1 homolog B (S. cerevisiae)	K10753	GO:0043231//intracellular membrane-bounded organelle;GO:0044427//chromosomal part	GO:0005515//protein binding	"GO:0006351//transcription, DNA-templated;GO:0034728//nucleosome organization;GO:0048232//male gamete generation;GO:0048869//cellular developmental process"	gi|148678973|gb|EDL10920.1|/1.06171e-124/1		
66977	2405	103.2750693	285.4344055	1.4567386	Up	0.003984091	Nuf2	"NUF2, NDC80 kinetochore complex component, homolog (S. cerevisiae)"	K11548	GO:0000776//kinetochore;GO:0043231//intracellular membrane-bounded organelle	-	GO:0000087//mitotic M phase;GO:0051313	gi|110625714|ref|NP_075773.2|/0/1		
66991	1686	3.710825714	23.54268774	2.351526367	Up	0.000898888	Khdc3	"KH domain containing 3, subcortical maternal complex member"	K10385;K13911	GO:0032991//macromolecular complex;GO:0044448	-	GO:0006464//cellular protein modification process;GO:0007052//mitotic spindle organization;GO:0045841//negative regulation of mitotic metaphase/anaphase transition	gi|33468985|ref|NP_080166.1|/0/1		
67052	2201	168.2023262	367.8326936	1.123654765	Up	1.63E-09	Ndc80	"NDC80 homolog, kinetochore complex component (S. cerevisiae)"	K11547	GO:0000778//condensed nuclear chromosome kinetochore	GO:0005488//binding	GO:0007067//mitotic nuclear division;GO:0040001//establishment of mitotic spindle localization;GO:0051313	gi|217035142|ref|NP_075783.2|/0/1		
67122	2590	37.66389805	7.880683286	-2.107114574	Down	3.32E-05	Nrarp	Notch-regulated ankyrin repeat protein	K17566	-	-	GO:0001525//angiogenesis;GO:0001667//ameboidal cell migration;GO:0001935//endothelial cell proliferation;GO:0006357//regulation of transcription from RNA polymerase II promoter;GO:0008593//regulation of Notch signaling pathway;GO:0016337//single organismal cell-cell adhesion;GO:0030177//positive regulation of Wnt signaling pathway;GO:0045580//regulation of T cell differentiation	gi|12849161|dbj|BAB28231.1|/2.18561e-77/1		
67212	780	47.72129824	22.15401191	-1.069319198	Down	0.047937961	Mrpl55	mitochondrial ribosomal protein L55	K17436	GO:0000315//organellar large ribosomal subunit;GO:0043231//intracellular membrane-bounded organelle	GO:0005198//structural molecule activity	GO:0010467//gene expression	gi|148675724|gb|EDL07671.1|/1.39136e-60/1		
67326	1241	76.95142285	182.1907817	1.231404763	Up	0.00166292	1700037H04Rik	RIKEN cDNA 1700037H04 gene	-	-	-	-	gi|148696358|gb|EDL28305.1|/2.53173e-96/1		
67369	2100	32.87799539	67.52030244	1.01356502	Up	0.023579054	Qpctl	glutaminyl-peptide cyclotransferase-like	K00683	GO:0031224//intrinsic component of membrane	"GO:0016747//transferase activity, transferring acyl groups other than amino-acyl groups;GO:0016787//hydrolase activity;GO:0043169//cation binding"	GO:0019538//protein metabolic process	gi|31560195|ref|NP_080387.2|/0/1		
67492	2536	1.075076948	32.01730577	3.914932612	Up	0.047049593	Zfand4	"zinc finger, AN1-type domain 4"	K12163	-	GO:0046914//transition metal ion binding	-	gi|124486777|ref|NP_001074786.1|/0/1		
67523	997	0.589482078	17.59709401	3.451250652	Up	0.013075933	1700094J05Rik	RIKEN cDNA 1700094J05 gene	K16481	GO:0005813//centrosome	GO:0005515//protein binding	GO:0000226//microtubule cytoskeleton organization;GO:0008283//cell proliferation;GO:0009887//organ morphogenesis;GO:0010927;GO:0012501//programmed cell death;GO:0016477//cell migration;GO:0021988//olfactory lobe development;GO:0035107//appendage morphogenesis;GO:0040007//growth;GO:0043009//chordate embryonic development	gi|148699907|gb|EDL31854.1|/2.57539e-42/1		
67573	5444.25	43.66496974	6.492007456	-2.556363106	Down	0.008759199	Loxl4	lysyl oxidase-like 4	K00280	GO:0044421;GO:0044464	"GO:0004888//transmembrane signaling receptor activity;GO:0016641//oxidoreductase activity, acting on the CH-NH2 group of donors, oxygen as acceptor;GO:0046914//transition metal ion binding"	GO:0008152//metabolic process	gi|256665257|ref|NP_001157783.1|/0/1		
67602	2393	316.183601	138.582457	-1.183495379	Down	0	Necap1	NECAP endocytosis associated 1	-	GO:0012505//endomembrane system;GO:0030118//clathrin coat;GO:0031982//vesicle	GO:0005488//binding	GO:0016192//vesicle-mediated transport	gi|27229051|ref|NP_080543.2|/8.63697e-132/1		
67725	2523	29.47646759	66.05818504	1.134578315	Up	0.015361098	Nudt13	nudix (nucleoside diphosphate linked moiety X)-type motif 13	K03426	GO:0043231//intracellular membrane-bounded organelle	GO:0003824//catalytic activity;GO:0043169//cation binding	-	gi|22478078|gb|AAH37091.1|/0/1		
67770	2109	39.42998058	103.5610727	1.368185547	Up	8.06E-09	5830433M19Rik	caspase activity and apoptosis inhibitor 1	K14018	-	-	-	gi|268837283|ref|NP_080644.2|/5.67279e-140/1		
67792	5827	27.98347811	0.460011882	-4.20152383	Down	0.022446012	Rgs8	regulator of G-protein signaling 8	K16449	GO:0016020//membrane;GO:0044424	GO:0008047//enzyme activator activity;GO:0060089	GO:0007166//cell surface receptor signaling pathway;GO:0043087//regulation of GTPase activity	gi|40789289|ref|NP_080656.2|/3.59128e-92/1		
68128	1565	98.6414629	29.71756702	-1.693731486	Down	0.015053759	Fam120aos	family with sequence similarity 120A opposite strand	-	-	-	-	gi|148709113|gb|EDL41059.1|/3.7969e-18/1		
68355	587	26.35748766	8.288854062	-1.545965194	Down	0.041361557	2010204K13Rik	RIKEN cDNA 2010204K13 gene	-	-	-	-	gi|148701948|gb|EDL33895.1|/8.78195e-32/1		
68549	5314	110.843904	293.27397	1.394699061	Up	0.000811705	Sgol2	shugoshin-like 2 (S. pombe)	K11581	"GO:0000775//chromosome, centromeric region;GO:0000794//condensed nuclear chromosome;GO:0008278//cohesin complex"	-	GO:0000278//mitotic cell cycle;GO:0000279//M phase;GO:0033036	gi|51092285|ref|NP_950172.1|/0/1		
68721	1782	95.47880136	23.06539549	-1.997783123	Down	0.001273963	1110032A03Rik	RIKEN cDNA 1110032A03 gene	K01580	GO:0043231//intracellular membrane-bounded organelle	-	-	gi|74141771|dbj|BAE38625.1|/9.37506e-101/1		
69169	1491	15.57051331	0.920023764	-3.031176693	Down	0.021883992	Faim3	Fas apoptotic inhibitory molecule 3	K13073;K16851	GO:0044464	-	-	gi|62460639|ref|NP_081252.1|/0/1		
69456	1550	102.5840638	48.00107915	-1.078028525	Down	5.32E-05	Commd10	COMM domain containing 10	-	-	GO:0005488//binding	-	gi|30410016|ref|NP_848464.1|/1.48657e-99/1		
69596	1568	62.42414929	22.62677741	-1.419954347	Down	0.006207303	2310035K24Rik	"adaptor-related protein 5 complex, sigma 1 subunit"	K19024	-	-	GO:0006259//DNA metabolic process	gi|148696365|gb|EDL28312.1|/3.91905e-148/1		
69635	5592.38	20.3225748	100.2070666	2.240367485	Up	5.36E-09	Dapk1	death associated protein kinase 1	K08803	GO:0005856//cytoskeleton	GO:0004672//protein kinase activity;GO:0005515//protein binding;GO:0032559	GO:0006464//cellular protein modification process;GO:0006917;GO:0035556//intracellular signal transduction;GO:0043066//negative regulation of apoptotic process	gi|38604743|sp|Q80YE7.3|DAPK1_MOUSE/0/1		
69660	2325	99.74526799	238.5671168	1.248706945	Up	1.65E-05	Tmbim1	transmembrane BAX inhibitor motif containing 1	K06890	GO:0044464	-	-	gi|74217818|dbj|BAE41919.1|/9.55764e-120/1		
69706	1501	7.837200258	61.4105452	2.803175849	Up	2.56E-08	Lrr1	leucine rich repeat protein 1	K10348	-	-	-	gi|148704681|gb|EDL36628.1|/0/1		
69804	868	169.3812903	79.46765109	-1.081133804	Down	3.09E-11	Tmem147	transmembrane protein 147	K06129	GO:0031224//intrinsic component of membrane	GO:0005488//binding	-	gi|148692044|gb|EDL23991.1|/8.45633e-137/1		
69993	3150	61.13929395	187.0997092	1.596026748	Up	5.10E-14	Chn2	chimerin (chimaerin) 2	K10360;K13736;K02649	GO:0005624//membrane fraction;GO:0044444//cytoplasmic part	"GO:0005100//Rho GTPase activator activity;GO:0030674//protein binding, bridging;GO:0043169//cation binding"	GO:0032321//positive regulation of Rho GTPase activity	gi|254692946|ref|NP_001157112.1|/0/1		
70086	1745	102.4534265	339.1241109	1.715897646	Up	0.037464875	Cysltr2	cysteinyl leukotriene receptor 2	K04323	GO:0031224//intrinsic component of membrane	GO:0004974//leukotriene receptor activity	GO:0002376//immune system process;GO:0007166//cell surface receptor signaling pathway	gi|242397434|ref|NP_598481.2|/8.14839e-177/1		
70152	1883	97.88939274	264.9346772	1.426067862	Up	0	Mettl7a1	methyltransferase like 7A1	K07755	GO:0043231//intracellular membrane-bounded organelle;GO:0044444//cytoplasmic part	GO:0016741	-	gi|33563290|ref|NP_081610.2|/1.06424e-142/1		
70218	3345	80.45683785	267.1094539	1.717212497	Up	0	Kif18b	kinesin family member 18B	K10401	GO:0015630//microtubule cytoskeleton;GO:0043231//intracellular membrane-bounded organelle	GO:0003774//motor activity;GO:0032559	GO:0000087//mitotic M phase;GO:0007017//microtubule-based process;GO:0050794//regulation of cellular process	gi|254939627|ref|NP_932063.2|/0/1		
70385	2526	76.19509863	281.2122169	1.868545606	Up	2.86E-07	Ccdc99	spindle apparatus coiled-coil protein 1	-	GO:0000777//condensed chromosome kinetochore;GO:0005819//spindle;GO:0043231//intracellular membrane-bounded organelle;GO:0044444//cytoplasmic part	GO:0005488//binding	GO:0000070//mitotic sister chromatid segregation;GO:0034502//protein localization to chromosome;GO:0040001//establishment of mitotic spindle localization	gi|13879388|gb|AAH06674.1|/0/1		
70394	1665	16.7156363	51.69413448	1.566058329	Up	0.03872028	Kptn	kaptin	-	GO:0005902//microvillus;GO:0015630//microtubule cytoskeleton;GO:0030427//site of polarized growth;GO:0043231//intracellular membrane-bounded organelle;GO:0044444//cytoplasmic part	GO:0008092//cytoskeletal protein binding	GO:0030036//actin cytoskeleton organization;GO:0050954//sensory perception of mechanical stimulus	gi|228480267|ref|NP_598488.2|/0/1		
70427	2588	37.11062084	101.2782936	1.421345641	Up	0.007123393	Mier2	"mesoderm induction early response 1, family member 2"	K11829;K11660	GO:0043231//intracellular membrane-bounded organelle	GO:0003676//nucleic acid binding	GO:0010467//gene expression	gi|56785426|ref|NP_081698.2|/0/1		
70466	3154	75.08854422	187.1040293	1.304404481	Up	0.012446212	Ckap2l	cytoskeleton associated protein 2-like	-	-	-	-	gi|148696286|gb|EDL28233.1|/0/1		
70567	1400	149.5057418	69.42947144	-1.09424025	Down	0.00061155	Fra10ac1	FRA10AC1 homolog (human)	K13121	GO:0043231//intracellular membrane-bounded organelle	GO:0005488//binding	-	gi|26346440|dbj|BAC36871.1|/0/1		
70933	2258	1.075076948	16.20841818	2.979692684	Up	0.039903204	4931402G19Rik	RIKEN cDNA 4931402G19 gene	K12317	-	-	-	gi|148696048|gb|EDL27995.1|/7.67043e-66/1		
71085	5150	104.5311706	458.8827235	2.122313411	Up	0	Arhgap19	Rho GTPase activating protein 19	K18470	GO:0043231//intracellular membrane-bounded organelle;GO:0044444//cytoplasmic part	GO:0008047//enzyme activator activity	GO:0009966//regulation of signal transduction;GO:0023052//signaling;GO:0035556//intracellular signal transduction;GO:0043087//regulation of GTPase activity	gi|254750666|ref|NP_001156967.1|/0/1		
71382	4323	82.68176519	192.5593705	1.208598965	Up	0.040616982	Pex1	peroxisomal biogenesis factor 1	K13338	GO:0031981//nuclear lumen;GO:0044439	GO:0005515//protein binding;GO:0016887//ATPase activity;GO:0032559	GO:0006625//protein targeting to peroxisome;GO:0007017//microtubule-based process;GO:0009207	gi|61657895|ref|NP_082053.1|/0/1		
71398	3835	18.41403649	61.96991921	1.691321306	Up	2.35E-05	5430427O19Rik	RIKEN cDNA 5430427O19 gene	-	-	-	-	gi|254692863|ref|NP_001157011.1|/8.55911e-156/1		
71435	6944	94.54145279	215.0114688	1.175883363	Up	3.06E-06	Arhgap21	Rho GTPase activating protein 21	K08878;K07526;K01556	GO:0043231//intracellular membrane-bounded organelle;GO:0043232;GO:0044459	GO:0008047//enzyme activator activity	GO:0023052//signaling;GO:0043087//regulation of GTPase activity	gi|203097667|ref|NP_001074833.3|/0/1		
71675	4140	55.48608876	123.453906	1.137946001	Up	0.000308684	0610010F05Rik	RIKEN cDNA 0610010F05 gene	-	-	-	-	gi|37360572|dbj|BAC98264.1|/0/1		
71728	4474	103.2797967	280.7326866	1.432805676	Up	0.001572506	Stk11ip	serine/threonine kinase 11 interacting protein	-	GO:0044424	GO:0019900//kinase binding	GO:0033036	gi|169808413|ref|NP_082162.3|/0/1		
71729	5481	32.1822624	80.03998537	1.285099265	Up	0.038249953	Rgs12	regulator of G-protein signaling 12	K16449	GO:0000228//nuclear chromosome;GO:0016020//membrane	GO:0004871//signal transducer activity;GO:0008047//enzyme activator activity;GO:0060589	GO:0007186//G-protein coupled receptor signaling pathway	gi|254553475|ref|NP_001156984.1|/0/1		
71878	2280	12.24375896	59.23576847	2.175004084	Up	0.03405907	Fam83d	"family with sequence similarity 83, member D"	K16805	GO:0005856//cytoskeleton	-	GO:0000087//mitotic M phase	gi|148674335|gb|EDL06282.1|/0/1		
71923	1802	32.00832915	103.2004229	1.654827095	Up	0.049531679	2310047M10Rik	RIKEN cDNA 2310047M10 gene	-	-	GO:0005488//binding	-	gi|120952555|ref|NP_082281.2|/2.0446e-111/1		
71988	2899	39.05300033	179.9598438	2.172274082	Up	0.000153578	Esco2	establishment of cohesion 1 homolog 2 (S. cerevisiae)	K11268	GO:0044427//chromosomal part	"GO:0003677//DNA binding;GO:0016747//transferase activity, transferring acyl groups other than amino-acyl groups;GO:0034061;GO:0043169//cation binding"	GO:0006260//DNA replication;GO:0006473//protein acetylation	gi|170932558|ref|NP_082315.3|/0/1		
72027	2249	81.8845087	221.5337169	1.423519112	Up	0.001143635	Slc39a4	"solute carrier family 39 (zinc transporter), member 4"	K14710	GO:0005768//endosome;GO:0031224//intrinsic component of membrane;GO:0031410//cytoplasmic vesicle;GO:0044459	GO:0046915//transition metal ion transmembrane transporter activity	GO:0006829//zinc ion transport;GO:0009267//cellular response to starvation	gi|21312508|ref|NP_082340.1|/0/1		
72085	2283	85.41667376	28.25512896	-1.558654066	Down	2.13E-05	Osgepl1	O-sialoglycoprotein endopeptidase-like 1	K01409	GO:0043231//intracellular membrane-bounded organelle	GO:0004175//endopeptidase activity;GO:0043169//cation binding	GO:0019538//protein metabolic process	gi|148667576|gb|EDK99992.1|/0/1		
72119	4194.88	266.0752607	667.970199	1.324300053	Up	0	Tpx2	"TPX2, microtubule-associated protein homolog (Xenopus laevis)"	K16812	GO:0005819//spindle;GO:0031981//nuclear lumen	GO:0019900//kinase binding;GO:0032559;GO:0032561//guanyl ribonucleotide binding	GO:0000087//mitotic M phase;GO:0007051//spindle organization;GO:0007346//regulation of mitotic cell cycle;GO:0012501//programmed cell death;GO:0045860//positive regulation of protein kinase activity	gi|148674048|gb|EDL05995.1|/0/1		
72401	2437	31.59514403	107.3146093	1.728735522	Up	0.000111135	Slc43a1	"solute carrier family 43, member 1"	K08228	GO:0016021//integral component of membrane	GO:0015171//amino acid transmembrane transporter activity	GO:0006807//nitrogen compound metabolic process;GO:0006865//amino acid transport	gi|148695360|gb|EDL27307.1|/0/1		
72415	3609	177.1051485	460.1353944	1.371855303	Up	2.89E-05	Sgol1	shugoshin-like 1 (S. pombe)	K11580	"GO:0000775//chromosome, centromeric region;GO:0000794//condensed nuclear chromosome;GO:0005815//microtubule organizing center;GO:0005819//spindle;GO:0008278//cohesin complex"	GO:0005488//binding	GO:0007067//mitotic nuclear division;GO:0051297//centrosome organization;GO:0051313	gi|13386294|ref|NP_082508.1|/0/1		
72634	2665	34.92426208	76.78534146	1.111911254	Up	0.040345178	Tdrkh	tudor and KH domain containing protein	K18406	GO:0043231//intracellular membrane-bounded organelle	GO:0003676//nucleic acid binding	-	gi|148706782|gb|EDL38729.1|/0/1		
72661	917	0.48559487	18.92096846	3.640183062	Up	0.00035927	Serp2	stress-associated endoplasmic reticulum protein family member 2	-	GO:0030529//ribonucleoprotein complex;GO:0031090//organelle membrane;GO:0031224//intrinsic component of membrane;GO:0043231//intracellular membrane-bounded organelle	-	GO:0006412//translation;GO:0006464//cellular protein modification process;GO:0006984//ER-nucleus signaling pathway;GO:0009887//organ morphogenesis;GO:0016044;GO:0019318//hexose metabolic process;GO:0045927//positive regulation of growth;GO:0050796//regulation of insulin secretion;GO:0060123//regulation of growth hormone secretion	gi|148703857|gb|EDL35804.1|/2.26126e-70/1		
72709	2419.45	219.6753824	49.44159608	-2.126553762	Down	0.002989362	C1qtnf6	C1q and tumor necrosis factor related protein 6	K19470	-	-	-	gi|148540036|ref|NP_082607.3|/6.54633e-135/1		
72720	3682	35.92692928	78.58218807	1.105225265	Up	0.000951571	Zfp248	zinc finger protein 248	K09228	GO:0043231//intracellular membrane-bounded organelle	GO:0003676//nucleic acid binding;GO:0046914//transition metal ion binding	"GO:0006351//transcription, DNA-templated"	gi|148667181|gb|EDK99597.1|/0/1		
72747	2401	112.6800325	245.3636128	1.114977633	Up	1.72E-10	Ttc39c	tetratricopeptide repeat domain 39C	-	-	-	-	gi|257467486|ref|NP_082617.2|/0/1		
72749	4239	61.69257116	151.9400819	1.28494679	Up	0.011027456	Tonsl	"tonsoku-like, DNA repair protein"	K09257	GO:0005657//replication fork;GO:0008023//transcription elongation factor complex	GO:0003712//transcription cofactor activity;GO:0005515//protein binding	GO:0000725//recombinational repair;GO:0042992//negative regulation of transcription factor import into nucleus	gi|187608797|ref|NP_898914.3|/0/1		
73172	1972.79	86.21156655	208.4633001	1.2629301	Up	3.79E-09	Dem1	exonuclease 5	K17815	-	-	-	gi|21312139|ref|NP_082733.1|/0/1		
73673	883	5.167610325	26.767091	2.148671854	Up	0.016899977	2410076I21Rik	RIKEN cDNA 2410076I21 gene	-	-	-	-	gi|259906436|ref|NP_082874.1|/1.05989e-134/1		
73738	1348.43	113.4048793	55.38718981	-1.019129808	Down	9.39E-05	Haus7	"HAUS augmin-like complex, subunit 7"	K16590	GO:0005815//microtubule organizing center;GO:0005875//microtubule associated complex;GO:0016020//membrane;GO:0031981//nuclear lumen	GO:0019899//enzyme binding	GO:0000087//mitotic M phase;GO:0007051//spindle organization;GO:0031023//microtubule organizing center organization	gi|22094997|ref|NP_082909.1|/0/1		
73873	1953	17.72303091	0.460011882	-3.574415227	Down	0.019164642	Fam161a	"family with sequence similarity 161, member A"	K16772	-	-	-	gi|148675930|gb|EDL07877.1|/0/1		
73991	2818	23.58164682	4.178987769	-2.220407139	Down	0.019546984	Atl1	atlastin GTPase 1	K17339	GO:0012505//endomembrane system;GO:0031090//organelle membrane;GO:0031224//intrinsic component of membrane;GO:0031985//Golgi cisterna;GO:0042598;GO:0043005//neuron projection	GO:0005515//protein binding;GO:0017111//nucleoside-triphosphatase activity;GO:0032561//guanyl ribonucleotide binding	GO:0006996//organelle organization;GO:0009207;GO:0048667//cell morphogenesis involved in neuron differentiation;GO:0051259//protein oligomerization	gi|148704645|gb|EDL36592.1|/0/1		
74002	4623	29.85817526	0.928663949	-3.917232173	Down	0.000196593	Psd2	pleckstrin and Sec7 domain containing 2	K12494	GO:0031224//intrinsic component of membrane;GO:0043005//neuron projection;GO:0044297//cell body;GO:0044424	GO:0005083//small GTPase regulator activity	GO:0019222//regulation of metabolic process	gi|117676387|ref|NP_082983.3|/0/1		
74007	5808	360.2160962	155.341609	-1.207522617	Down	0.000310556	Btbd11	BTB (POZ) domain containing 11	K10483	GO:0031224//intrinsic component of membrane	GO:0003676//nucleic acid binding	-	gi|62953120|ref|NP_001017525.1|/0/1		
74008	2035.42	43.41862675	12.48944229	-1.7103075	Down	0.00013285	Arsg	arylsulfatase G	K12381	GO:0000323//lytic vacuole;GO:0044421	GO:0008484//sulfuric ester hydrolase activity;GO:0043169//cation binding	GO:0044237//cellular metabolic process	gi|261244942|ref|NP_001159649.1|/2.55727e-115/1		
74032	2835	5.894820778	24.96160421	1.894265222	Up	0.004574064	Sdr42e1	"short chain dehydrogenase/reductase family 42E, member 1"	-	GO:0031224//intrinsic component of membrane	"GO:0033764//steroid dehydrogenase activity, acting on the CH-OH group of donors, NAD or NADP as acceptor"	GO:0008202//steroid metabolic process	gi|21311981|ref|NP_083001.1|/0/1		
74107	2761	66.68861194	209.4481253	1.634718894	Up	0	Cep55	centrosomal protein 55	K16456	GO:0005813//centrosome;GO:0032155	-	GO:0000087//mitotic M phase	gi|148709852|gb|EDL41798.1|/0/1		
74111	4008	211.0338345	102.6410489	-1.031832118	Down	6.02E-07	Rbm19	RNA binding motif protein 19	K14787	GO:0031981//nuclear lumen;GO:0043232	GO:0003676//nucleic acid binding	GO:0009790//embryo development	gi|30794154|ref|NP_083038.1|/0/1		
74319	1055	393.5285501	194.5938222	-1.01181565	Down	0.003075528	Mettl23	methyltransferase like 23	K00884	GO:0031224//intrinsic component of membrane	-	-	gi|148702653|gb|EDL34600.1|/2.56919e-152/1		
74347	2574	10.95854389	33.77527154	1.53043476	Up	0.021801066	4632415K11Rik	TBC/LysM associated domain containing 1	K12587	-	GO:0005488//binding	-	gi|28077021|ref|NP_083159.1|/0/1		
74430	2751	33.4336363	6.448806533	-2.190413433	Down	0.028583433	4930452B06Rik	RIKEN cDNA 4930452B06 gene	-	-	-	-	gi|254587945|ref|NP_083210.3|/0/1		
74533	4152	409.3603379	184.5383622	-1.144654633	Down	9.50E-07	Gzf1	GDNF-inducible zinc finger protein 1	K09228	GO:0043231//intracellular membrane-bounded organelle	GO:0003676//nucleic acid binding;GO:0046914//transition metal ion binding	GO:0006357//regulation of transcription from RNA polymerase II promoter;GO:0048754//branching morphogenesis of an epithelial tube	gi|37674207|ref|NP_083262.1|/0/1		
75116	1094	33.88066259	3.688735241	-2.863154995	Down	0.015680622	4930520O04Rik	RIKEN cDNA 4930520O04 gene	-	-	-	-	gi|148677366|gb|EDL09313.1|/3.73444e-36/1		
75387	1553	33.74529792	3.241683636	-2.998278102	Down	2.89E-06	Sirt4	sirtuin 4 (silent mating type information regulation 2 homolog) 4 (S. cerevisiae)	-	GO:0044429//mitochondrial part	"GO:0016763//transferase activity, transferring pentosyl groups;GO:0016810//hydrolase activity, acting on carbon-nitrogen (but not peptide) bonds;GO:0046914//transition metal ion binding;GO:0051287//NAD binding"	"GO:0006351//transcription, DNA-templated;GO:0016458//gene silencing;GO:0035601//protein deacylation;GO:0050796//regulation of insulin secretion"	gi|18490478|gb|AAH22653.1|/0/1		
75423	5212	3081.856927	7059.030817	1.195374403	Up	2.22E-16	Arl5a	ADP-ribosylation factor-like 5A	K07949	GO:0044464	GO:0032561//guanyl ribonucleotide binding	GO:0035556//intracellular signal transduction	gi|33695144|ref|NP_892039.1|/6.01057e-99/1		
75454	583	157.3744195	55.49951221	-1.485029307	Down	0.00292431	Phpt1	phosphohistidine phosphatase 1	-	GO:0044424	GO:0016791//phosphatase activity	GO:0006796//phosphate-containing compound metabolic process	gi|58037409|ref|NP_083569.1|/8.72628e-70/1		
75590	2714	42.41595954	3.224403267	-3.324402532	Down	9.05E-06	Dusp9	dual specificity phosphatase 9	K18498	GO:0043231//intracellular membrane-bounded organelle;GO:0044444//cytoplasmic part	GO:0008138//protein tyrosine/serine/threonine phosphatase activity	GO:0000165//MAPK cascade;GO:0006464//cellular protein modification process;GO:0006796//phosphate-containing compound metabolic process	gi|32567765|ref|NP_083628.3|/1.06554e-141/1		
75646	4843	8.255112793	86.96176407	3.231670863	Up	1.88E-09	Rai14	retinoic acid induced 14	K15502	GO:0043231//intracellular membrane-bounded organelle;GO:0043232;GO:0044444//cytoplasmic part	GO:0005488//binding	-	gi|37360330|dbj|BAC98143.1|/0/1		
75665	1853	156.3788434	52.70056009	-1.549077974	Down	0.000284981	Ccdc64	coiled-coil domain containing 64	K16756	GO:0005815//microtubule organizing center	GO:0005083//small GTPase regulator activity;GO:0008092//cytoskeletal protein binding	GO:0030030//cell projection organization;GO:0046907//intracellular transport;GO:0048731	gi|124248514|ref|NP_001074277.1|/0/1		
76044	6604	180.5814498	370.7698887	1.033297779	Up	0	Ncapg2	"non-SMC condensin II complex, subunit G2"	K11492	GO:0031981//nuclear lumen	GO:0042393//histone binding	GO:0000087//mitotic M phase;GO:0051276//chromosome organization	gi|91208439|ref|NP_598523.3|/0/1		
76131	2502	19.24749786	108.7551262	2.431413141	Up	0.000930326	Depdc1a	DEP domain containing 1a	-	GO:0043231//intracellular membrane-bounded organelle;GO:0043234//protein complex	GO:0005488//binding;GO:0008047//enzyme activator activity;GO:0030528//transcription regulator activity	"GO:0006351//transcription, DNA-templated;GO:0007165//signal transduction;GO:0043087//regulation of GTPase activity"	gi|31542025|ref|NP_083799.2|/0/1		
76138	2466	13.56045149	36.54830311	1.359339321	Up	0.046993793	Ccdc138	coiled-coil domain containing 138	K16464;K10421	-	-	-	gi|242397425|ref|NP_001156428.1|/0/1		
76282	1783	29.06091876	6.95633943	-1.901611581	Down	0.04834936	Gpt	"glutamic pyruvic transaminase, soluble"	K00814	GO:0044444//cytoplasmic part	GO:0016846//carbon-sulfur lyase activity;GO:0047635;GO:0048037//cofactor binding	GO:0006006//glucose metabolic process;GO:0006520//cellular amino acid metabolic process	gi|33413404|ref|NP_877957.1|/0/1		
76483	1635.12	57.28837616	137.7790757	1.249762278	Up	0.00092906	Lmf1	lipase maturation factor 1	K00858	GO:0031090//organelle membrane;GO:0031224//intrinsic component of membrane;GO:0043231//intracellular membrane-bounded organelle	GO:0005488//binding	GO:0006486//protein glycosylation;GO:0006641//triglyceride metabolic process;GO:0008203//cholesterol metabolic process;GO:0015031//protein transport;GO:0048193//Golgi vesicle transport;GO:0051004;GO:0071830	gi|254939582|ref|NP_083900.3|/0/1		
77011	7213	139.2744084	291.8616116	1.061314345	Up	0.005901541	Ticrr	TOPBP1-interacting checkpoint and replication regulator	-	GO:0043231//intracellular membrane-bounded organelle	GO:0005488//binding	GO:0006413//translational initiation;GO:0009314//response to radiation;GO:0033314//mitotic DNA replication checkpoint	gi|78354983|ref|NP_084111.1|/0/1		
77590	4265	228.7135695	96.88330123	-1.229671035	Down	0.002298362	Chst15	carbohydrate (N-acetylgalactosamine 4-sulfate 6-O) sulfotransferase 15	K08106	GO:0012505//endomembrane system;GO:0031224//intrinsic component of membrane;GO:0043231//intracellular membrane-bounded organelle	GO:0008146//sulfotransferase activity;GO:0030554//adenyl nucleotide binding	GO:0019318//hexose metabolic process	gi|28972305|dbj|BAC65606.1|/0/1		
77744	2293	51.28730447	154.9550387	1.57436483	Up	0.020005443	Bora	"bora, aurora kinase A activator"	-	-	GO:0019900//kinase binding	GO:0007067//mitotic nuclear division;GO:0007346//regulation of mitotic cell cycle;GO:0008104//protein localization	gi|148668129|gb|EDL00459.1|/0/1		
77767	3550	2.427974351	43.83937175	3.662833956	Up	0.000147025	Ermn	"ermin, ERM-like protein"	-	GO:0033267;GO:0043232;GO:0044297//cell body	GO:0003779//actin binding	GO:0009653//anatomical structure morphogenesis;GO:0030036//actin cytoskeleton organization;GO:0050794//regulation of cellular process;GO:0065008	gi|60360374|dbj|BAD90431.1|/2.90622e-142/1		
78108	1933	87.07886908	21.68103975	-1.951570277	Down	0.006871266	4930414L22Rik	RIKEN cDNA 4930414L22 gene	K00789	-	-	-	gi|148666567|gb|EDK98983.1|/9.3499e-17/1		
78185	3456	809.3185791	374.4611545	-1.109574211	Down	0	4930524L23Rik	RIKEN cDNA 4930524L23 gene	K17453	-	-	-	gi|26348385|dbj|BAC37832.1|/1.02532e-59/1		
78251	3970	159.6693929	44.3728252	-1.821417547	Down	3.66E-08	Zfp712	zinc finger protein 712	K09228	-	-	-	gi|148678380|gb|EDL10327.1|/0/1		
78653	530	37.38371389	84.17577222	1.147437078	Up	0.012898834	Bola3	bolA-like 3 (E. coli)	-	-	-	-	gi|30424938|ref|NP_780486.1|/3.03364e-38/1		
78688	2869	47.38277813	5.219152295	-2.935324951	Down	0.023666394	Nol3	nucleolar protein 3 (apoptosis repressor with CARD domain)	K12797;K09417	GO:0031981//nuclear lumen;GO:0044444//cytoplasmic part	GO:0005515//protein binding	GO:0006396//RNA processing;GO:0043066//negative regulation of apoptotic process	gi|20071000|gb|AAH27290.1|/1.45636e-80/1		
78733	2255	7.629425843	95.76679121	3.468751161	Up	1.60E-09	Troap	trophinin associated protein	-	GO:0044424	-	-	gi|71679936|gb|AAI00406.1|/0/1		
78767	2069	3.503051299	19.43282144	2.151953915	Up	0.015986328	Efcab11	EF-hand calcium binding domain 11	-	-	GO:0046872//metal ion binding	-	gi|60687414|ref|NP_084448.1|/2.70116e-86/1		
78795	2823.22	79.49037552	28.2292084	-1.457583808	Down	0.018017955	Armc9	armadillo repeat containing 9	-	-	-	-	gi|21313490|ref|NP_084460.1|/0/1		
78929	2514	20.08095922	87.86018737	2.069254867	Up	2.44E-11	Polr3h	polymerase (RNA) III (DNA directed) polypeptide H	K03022	GO:0044451	GO:0003676//nucleic acid binding;GO:0034062//RNA polymerase activity	"GO:0006353//DNA-templated transcription, termination;GO:0006354//DNA-templated transcription, elongation;GO:0006952//defense response;GO:0051707//response to other organism"	gi|27229271|ref|NP_084505.2|/4.8682e-109/1		
79221	6118.76	110.7644031	18.08302644	-2.542483592	Down	0.000787395	Hdac9	histone deacetylase 9	K11409	GO:0016585//chromatin remodeling complex;GO:0034708	GO:0003712//transcription cofactor activity;GO:0008134//transcription factor binding;GO:0016564//transcription repressor activity;GO:0017136//NAD-dependent histone deacetylase activity;GO:0019901//protein kinase binding	GO:0000122//negative regulation of transcription from RNA polymerase II promoter;GO:0002042//cell migration involved in sprouting angiogenesis;GO:0006952//defense response;GO:0016575//histone deacetylation;GO:0030098//lymphocyte differentiation;GO:0032868//response to insulin;GO:0048641//regulation of skeletal muscle tissue development;GO:0051147//regulation of muscle cell differentiation	gi|70778861|ref|NP_077038.2|/0/1		
80515	1779	10.50679019	46.19127226	2.024551032	Up	4.95E-05	A030009H04Rik	RIKEN cDNA A030009H04 gene	-	-	-	-	gi|327492447|dbj|BAK18564.1|/9.52959e-37/1		
80987	2870	53.33829857	17.05500037	-1.583094764	Down	6.00E-05	Nckipsd	NCK interacting protein with SH3 domain	-	-	GO:0019904//protein domain specific binding	-	gi|49258190|ref|NP_109654.2|/0/1		
81497	2593	32.02241043	10.66667513	-1.491369985	Down	0.039913808	Btnl5	butyrophilin-like 5	K06712	GO:0031224//intrinsic component of membrane	-	GO:0002682//regulation of immune system process	gi|123233800|emb|CAM18606.1|/0/1		
83396	3619	2.947410389	22.67018499	2.547618391	Up	0.000334414	Glis2	GLIS family zinc finger 2	K09233	GO:0016604//nuclear body;GO:0043234//protein complex	GO:0000982//RNA polymerase II core promoter proximal region sequence-specific DNA binding transcription factor activity;GO:0030528//transcription regulator activity;GO:0043565//sequence-specific DNA binding;GO:0046914//transition metal ion binding	GO:0000122//negative regulation of transcription from RNA polymerase II promoter;GO:0010551;GO:0043392//negative regulation of DNA binding;GO:0048731;GO:0048869//cellular developmental process	gi|148664819|gb|EDK97235.1|/0/1		
83672	1504	14.94719006	89.23590292	2.491359176	Up	0.023496559	Sytl3	synaptotagmin-like 3	K17598	GO:0005626//insoluble fraction	GO:0005083//small GTPase regulator activity;GO:0008289//lipid binding;GO:0046914//transition metal ion binding	GO:0015031//protein transport;GO:0016192//vesicle-mediated transport	gi|13878233|ref|NP_113572.1|/0/1		
85308	805	46.6462213	14.37701083	-1.623879786	Down	0.016414732	Emc9	ER membrane protein complex subunit 9	K06697	-	-	-	gi|14994310|ref|NP_149158.1|/4.51741e-118/1		
93683	4626	374.5203041	149.2664125	-1.320666571	Down	9.02E-11	Glce	glucuronyl C5-epimerase	K01793	GO:0012505//endomembrane system;GO:0031224//intrinsic component of membrane;GO:0043231//intracellular membrane-bounded organelle	"GO:0016857//racemase and epimerase activity, acting on carbohydrates and derivatives"	GO:0006024//glycosaminoglycan biosynthetic process;GO:0030166//proteoglycan biosynthetic process	gi|65301488|ref|NP_201577.3|/0/1		
93704	4531	35.20212633	5.765036699	-2.398985713	Down	0.004681873	Pcdhgb7	"protocadherin gamma subfamily B, 7"	K16496;K16495	GO:0005626//insoluble fraction;GO:0031224//intrinsic component of membrane	GO:0046872//metal ion binding	GO:0016337//single organismal cell-cell adhesion	gi|18087743|ref|NP_291057.1|/0/1		
93724	5080	79.30492068	15.3796322	-2.285075028	Down	0.023764874	Pcdhga12	"protocadherin gamma subfamily A, 12"	K16495	GO:0005626//insoluble fraction;GO:0030054//cell junction;GO:0031224//intrinsic component of membrane	GO:0046872//metal ion binding	GO:0016337//single organismal cell-cell adhesion	gi|18087775|ref|NP_291073.1|/0/1		
94092	3896	1.664559026	13.3835455	2.38007968	Up	0.041714396	Trim16	tripartite motif-containing 16	K12006	GO:0016604//nuclear body	GO:0003676//nucleic acid binding;GO:0019838//growth factor binding;GO:0019904//protein domain specific binding;GO:0030528//transcription regulator activity;GO:0046914//transition metal ion binding	GO:0009967//positive regulation of signal transduction;GO:0016573//histone acetylation;GO:0017085//response to insecticide;GO:0030858//positive regulation of epithelial cell differentiation;GO:0032583;GO:0032731//positive regulation of interleukin-1 beta production;GO:0033189//response to vitamin A;GO:0043434//response to peptide hormone	gi|70778828|ref|NP_444399.2|/0/1		
96875	2819.25	361.8515415	125.0952293	-1.523956096	Down	4.77E-15	Prg4	"proteoglycan 4 (megakaryocyte stimulating factor, articular superficial zone protein)"	K05719;K06493;K06591;K06251;K06588	-	-	-	gi|83288394|sp|Q9JM99.2|PRG4_MOUSE/0/1		
97031	2825	144.3334041	37.02991545	-1.930751619	Down	0.01674365	Tprn	taperin	K17559	GO:0005902//microvillus	-	GO:0050954//sensory perception of mechanical stimulus	gi|190014629|ref|NP_780495.2|/0/1		
97114	1036	235.6840766	674.9491897	1.513469368	Up	0.001969952	Hist2h3c2	"histone cluster 2, H3c2"	K11253	GO:0000785//chromatin;GO:0043231//intracellular membrane-bounded organelle	GO:0003676//nucleic acid binding	GO:0034728//nucleosome organization	gi|27372732|gb|AAO06264.1|/2.53937e-96/1		
97165	2692	1731.189526	3783.281161	1.127367428	Up	0	Hmgb2	high mobility group box 2	K11295	GO:0000267//cell fraction;GO:0005694//chromosome;GO:0031981//nuclear lumen;GO:0032991//macromolecular complex;GO:0044421;GO:0044444//cytoplasmic part	GO:0001071//nucleic acid binding transcription factor activity;GO:0005102//receptor binding;GO:0016564//transcription repressor activity;GO:0042393//histone binding;GO:0043565//sequence-specific DNA binding;GO:0043566//structure-specific DNA binding	"GO:0000737//DNA catabolic process, endonucleolytic;GO:0001935//endothelial cell proliferation;GO:0002562;GO:0006266//DNA ligation;GO:0006284//base-excision repair;GO:0006915//apoptotic process;GO:0006935//chemotaxis;GO:0006997//nucleus organization;GO:0008406//gonad development;GO:0009725//response to hormone;GO:0009887//organ morphogenesis;GO:0010551;GO:0010604;GO:0016568//chromatin modification;GO:0032069;GO:0032496//response to lipopolysaccharide;GO:0034728//nucleosome organization;GO:0045639//positive regulation of myeloid cell differentiation;GO:0048017//inositol lipid-mediated signaling;GO:0048232//male gamete generation;GO:0051099//positive regulation of binding"	gi|6680229|ref|NP_032278.1|/2.30464e-96/1		
97908	492	101.1822858	293.7650818	1.527296738	Up	2.21E-09	Hist1h3g	"histone cluster 1, H3g"	K11253	-	-	-	gi|291395639|ref|XP_002714192.1|/8.7614e-73/1		
98256	2512	0	63.22035209	5.841719988	Up	5.29E-12	Kmo	kynurenine 3-monooxygenase (kynurenine 3-hydroxylase)	K00486	GO:0019866//organelle inner membrane;GO:0031224//intrinsic component of membrane;GO:0031966//mitochondrial membrane	"GO:0016709//oxidoreductase activity, acting on paired donors, with incorporation or reduction of molecular oxygen, NAD(P)H as one donor, and incorporation of one atom of oxygen;GO:0050662//coenzyme binding;GO:0050664//oxidoreductase activity, acting on NAD(P)H, oxygen as acceptor"	GO:0006569//tryptophan catabolic process;GO:0006575//cellular modified amino acid metabolic process;GO:0006970//response to osmotic stress;GO:0009108//coenzyme biosynthetic process;GO:0046496//nicotinamide nucleotide metabolic process	gi|148681262|gb|EDL13209.1|/0/1		
98878	3387	81.29266292	242.4004972	1.563082993	Up	0.001224853	Ehd4	EH-domain containing 4	K12477	GO:0005769//early endosome;GO:0010008//endosome membrane	GO:0017111//nucleoside-triphosphatase activity;GO:0032559;GO:0032561//guanyl ribonucleotide binding;GO:0046872//metal ion binding	GO:0001934//positive regulation of protein phosphorylation;GO:0006897//endocytosis;GO:0009207;GO:0016197//endosomal transport;GO:0051259//protein oligomerization;GO:0070848//response to growth factor	gi|31981592|ref|NP_598599.2|/0/1		
99167	3602	18.69185695	69.22642711	1.828012396	Up	0.028947398	Ssx2ip	"synovial sarcoma, X breakpoint 2 interacting protein"	K06085	GO:0005911//cell-cell junction;GO:0032991//macromolecular complex;GO:0043231//intracellular membrane-bounded organelle	GO:0005515//protein binding	GO:0007010//cytoskeleton organization	gi|50510713|dbj|BAD32342.1|/0/1		
