# Supplementary material for: PRMT5 Associates With the FOXP3 Homomer and When Disabled Enhances Targeted p185erbB2/neu Tumor Immunotherapy
Source: Front Immunol. 2019 Feb 8;10:174. doi: 10.3389/fimmu.2019.00174 (PMC6375878; doi:10.3389/fimmu.2019.00174)
Supplement: Supplementary file 2 [file Table_2.XLSX]

## Sheet: Foxp3
Table S2. Foxp3 peptides detected by mass spectrometry and their post-translational modifications.
Sequence	Length	Modifications	Modified sequence	BG_DiMethyl (R) Probabilities	BG_Methyl (R) Probabilities	Oxidation (M) Probabilities	BG_DiMethyl (R) Score Diffs	BG_Methyl (R) Score Diffs	Oxidation (M) Score Diffs	Acetyl (Protein N-term)	BG_DiMethyl (R)	BG_Methyl (R)	Oxidation (M)	Missed cleavages	Proteins	Leading proteins	Leading razor protein	Gene names	Protein names	Type	Raw file	Fraction	Experiment	MS/MS m/z	Charge	m/z	Mass	Resolution	Uncalibrated - Calibrated m/z [ppm]	Uncalibrated - Calibrated m/z [Da]	Mass error [ppm]	Mass error [Da]	Uncalibrated mass error [ppm]	Uncalibrated mass error [Da]	Max intensity m/z 0	Retention time	Retention length	Calibrated retention time	Calibrated retention time start	Calibrated retention time finish	Retention time calibration	Match time difference	Match m/z difference	Match q-value	Match score	Number of data points	Number of scans	Number of isotopic peaks	PIF
AQCLLQR	7	BG_Methyl (R)	_AQCLLQR(bg)_		AQCLLQR(1)			AQCLLQR(44.39)		0	0	1	0	0	Q9BZS1;B7ZLG1;Q9BZS1-2;Q9BZS1-3;Q9BZS1-4;A0A0C4DFW6;HA_FoxP3_CTerm	Q9BZS1	Q9BZS1	FOXP3	Forkhead box protein P3;Forkhead box protein P3, C-terminally processed;Forkhead box protein P3 41 kDa form	MULTI-SECPEP	q170830_MG1233_ez_01	1	1	452.247	2	451.747	901.48	172822	-1.3093	-0.00059148	-0.7639	-0.00034509	-2.0732	-0.00093657	451.747	36.288	1.1925	36.288	36.071	37.264	3.8147e-06					261	102	5	0
AQCLLQR	7	Unmodified	_AQCLLQR_							0	0	0	0	0	Q9BZS1;B7ZLG1;Q9BZS1-2;Q9BZS1-3;Q9BZS1-4;A0A0C4DFW6;HA_FoxP3_CTerm	Q9BZS1	Q9BZS1	FOXP3	Forkhead box protein P3;Forkhead box protein P3, C-terminally processed;Forkhead box protein P3 41 kDa form	MULTI-MSMS	q170830_MG1233_ez_01	1	1	444.739	2	444.74	887.465	176837	-1.3142	-0.00058448	-1.7133	-0.00076199	-3.0275	-0.0013465	444.739	35.098	1.362	35.098	34.709	36.071	0					295	102	6	0
AQCLLQR	7	Unmodified	_AQCLLQR_							0	0	0	0	0	Q9BZS1;B7ZLG1;Q9BZS1-2;Q9BZS1-3;Q9BZS1-4;A0A0C4DFW6;HA_FoxP3_CTerm	Q9BZS1	Q9BZS1	FOXP3	Forkhead box protein P3;Forkhead box protein P3, C-terminally processed;Forkhead box protein P3 41 kDa form	MULTI-MSMS	q170830_MG1233_ez_02	2	2	445.739	2	444.74	887.465	179075	-2.2287	-0.00099121	-0.78769	-0.00035031	-3.0164	-0.0013415	444.74	35.047	1.2459	35.047	34.711	35.956	0					325	103	5	0
ARPGLPPGINVASLEWVSR	19	BG_DiMethyl (R)	_AR(bg)PGLPPGINVASLEWVSR_	AR(1)PGLPPGINVASLEWVSR			AR(62.74)PGLPPGINVASLEWVSR(-62.74)			0	1	0	0	1	Q9BZS1;B7ZLG1;Q9BZS1-2;Q9BZS1-3;Q9BZS1-4;A0A0C4DFW6;HA_FoxP3_CTerm	Q9BZS1	Q9BZS1	FOXP3	Forkhead box protein P3;Forkhead box protein P3, C-terminally processed;Forkhead box protein P3 41 kDa form	MULTI-MSMS	q170830_MG1233_ez_02	2	2	683.051	3	683.053	2046.14	141942	-0.3373	-0.00023039	-0.45317	-0.00030954	-0.79047	-0.00053993	683.387	79.725	0.74773	79.725	79.388	80.135	0					147	35	5	0
ARPGLPPGINVASLEWVSR	19	BG_Methyl (R)	_AR(bg)PGLPPGINVASLEWVSR_		AR(1)PGLPPGINVASLEWVSR			AR(118.64)PGLPPGINVASLEWVSR(-118.64)		0	0	1	0	1	Q9BZS1;B7ZLG1;Q9BZS1-2;Q9BZS1-3;Q9BZS1-4;A0A0C4DFW6;HA_FoxP3_CTerm	Q9BZS1	Q9BZS1	FOXP3	Forkhead box protein P3;Forkhead box protein P3, C-terminally processed;Forkhead box protein P3 41 kDa form	MULTI-MSMS	q170830_MG1233_ez_01	1	1	678.378	3	678.381	2032.12	139585	-1.3808	-0.00093674	-0.9822	-0.0006663	-2.363	-0.001603	678.715	79.465	1.0143	79.465	79.201	80.215	7.6294e-06					155	52	5	0
ARPGLPPGINVASLEWVSR	19	Unmodified	_ARPGLPPGINVASLEWVSR_							0	0	0	0	1	Q9BZS1;B7ZLG1;Q9BZS1-2;Q9BZS1-3;Q9BZS1-4;A0A0C4DFW6;HA_FoxP3_CTerm	Q9BZS1	Q9BZS1	FOXP3	Forkhead box protein P3;Forkhead box protein P3, C-terminally processed;Forkhead box protein P3 41 kDa form	MULTI-MSMS	q170830_MG1233_ez_01	1	1	674.043	3	673.709	2018.11	141271	-1.0387	-0.00069979	-0.28839	-0.00019429	-1.3271	-0.00089408	674.043	79.207	2.9046	79.207	78.692	81.597	0					568	158	7	0
ARPGLPPGINVASLEWVSR	19	Unmodified	_ARPGLPPGINVASLEWVSR_							0	0	0	0	1	Q9BZS1;B7ZLG1;Q9BZS1-2;Q9BZS1-3;Q9BZS1-4;A0A0C4DFW6;HA_FoxP3_CTerm	Q9BZS1	Q9BZS1	FOXP3	Forkhead box protein P3;Forkhead box protein P3, C-terminally processed;Forkhead box protein P3 41 kDa form	MULTI-MSMS	q170830_MG1233_ez_01	1	1	505.784	4	505.534	2018.11	165576	-1.5324	-0.0007747	-0.23594	-0.00011927	-1.7684	-0.00089397	505.784	79.173	0.80599	79.173	78.845	79.651	-7.6294e-06					147	37	5	0
ARPGLPPGINVASLEWVSR	19	Unmodified	_ARPGLPPGINVASLEWVSR_							0	0	0	0	1	Q9BZS1;B7ZLG1;Q9BZS1-2;Q9BZS1-3;Q9BZS1-4;A0A0C4DFW6;HA_FoxP3_CTerm	Q9BZS1	Q9BZS1	FOXP3	Forkhead box protein P3;Forkhead box protein P3, C-terminally processed;Forkhead box protein P3 41 kDa form	MULTI-MSMS	q170830_MG1233_ez_01	1	1	1010.56	2	1010.06	2018.11	110090	0.48005	0.00048488	-0.36168	-0.00036531	0.11838	0.00011957	1010.56	79.201	0.69806	79.201	78.887	79.585	0					114	32	4	0
ARPGLPPGINVASLEWVSR	19	Unmodified	_ARPGLPPGINVASLEWVSR_							0	0	0	0	1	Q9BZS1;B7ZLG1;Q9BZS1-2;Q9BZS1-3;Q9BZS1-4;A0A0C4DFW6;HA_FoxP3_CTerm	Q9BZS1	Q9BZS1	FOXP3	Forkhead box protein P3;Forkhead box protein P3, C-terminally processed;Forkhead box protein P3 41 kDa form	MULTI-MSMS	q170830_MG1233_ez_02	2	2	674.043	3	673.709	2018.11	140324	-0.47465	-0.00031978	-0.80943	-0.00054532	-1.2841	-0.0008651	674.043	79.081	3.9506	79.081	78.606	82.557	0					688	216	8	0
ARPGLPPGINVASLEWVSR	19	Unmodified	_ARPGLPPGINVASLEWVSR_							0	0	0	0	1	Q9BZS1;B7ZLG1;Q9BZS1-2;Q9BZS1-3;Q9BZS1-4;A0A0C4DFW6;HA_FoxP3_CTerm	Q9BZS1	Q9BZS1	FOXP3	Forkhead box protein P3;Forkhead box protein P3, C-terminally processed;Forkhead box protein P3 41 kDa form	MULTI-MSMS	q170830_MG1233_ez_02	2	2	505.533	4	505.534	2018.11	166100	-0.97717	-0.00049399	-0.71465	-0.00036128	-1.6918	-0.00085527	505.784	79.109	0.83551	79.109	78.768	79.603	0					165	39	6	0
ARPGLPPGINVASLEWVSR	19	Unmodified	_ARPGLPPGINVASLEWVSR_							0	0	0	0	1	Q9BZS1;B7ZLG1;Q9BZS1-2;Q9BZS1-3;Q9BZS1-4;A0A0C4DFW6;HA_FoxP3_CTerm	Q9BZS1	Q9BZS1	FOXP3	Forkhead box protein P3;Forkhead box protein P3, C-terminally processed;Forkhead box protein P3 41 kDa form	MULTI-MSMS	q170830_MG1233_ez_02	2	2	1010.56	2	1010.06	2018.11	110929	0.25761	0.0002602	-0.37931	-0.00038313	-0.1217	-0.00012293	1010.56	79.105	0.79021	79.105	78.813	79.603	0					144	36	5	0
ASDLLGAR	8	Unmodified	_ASDLLGAR_							0	0	0	0	0	Q9BZS1;B7ZLG1;Q9BZS1-2;Q9BZS1-3;Q9BZS1-4;A0A0C4DFW6	Q9BZS1	Q9BZS1	FOXP3	Forkhead box protein P3;Forkhead box protein P3, C-terminally processed;Forkhead box protein P3 41 kDa form	MULTI-MSMS	q170830_MG1233_ez_01	1	1	401.724	2	401.725	801.434	185988	-1.7549	-0.00070497	-1.2237	-0.00049157	-2.9785	-0.0011965	401.724	39.361	2.2766	39.361	39.071	41.348	0					544	174	6	0
ASDLLGAR	8	Unmodified	_ASDLLGAR_							0	0	0	0	0	Q9BZS1;B7ZLG1;Q9BZS1-2;Q9BZS1-3;Q9BZS1-4;A0A0C4DFW6	Q9BZS1	Q9BZS1	FOXP3	Forkhead box protein P3;Forkhead box protein P3, C-terminally processed;Forkhead box protein P3 41 kDa form	MULTI-MSMS	q170830_MG1233_ez_01	1	1	401.723	2	401.725	801.434	181543	-1.552	-0.00062346	0.69523	0.00027929	-0.85673	-0.00034417	401.725	43.904	0.8876	43.904	43.637	44.525	3.8147e-06					150	73	3	0
ASDLLGAR	8	Unmodified	_ASDLLGAR_							0	0	0	0	0	Q9BZS1;B7ZLG1;Q9BZS1-2;Q9BZS1-3;Q9BZS1-4;A0A0C4DFW6	Q9BZS1	Q9BZS1	FOXP3	Forkhead box protein P3;Forkhead box protein P3, C-terminally processed;Forkhead box protein P3 41 kDa form	MULTI-MSMS	q170830_MG1233_ez_02	2	2	401.724	2	401.725	801.434	183678	-2.2446	-0.0009017	-0.7136	-0.00028667	-2.9582	-0.0011884	401.724	39.34	2.3177	39.34	39.033	41.351	0					624	193	5	0
ASDLLGARGPGGTFQGR	17	BG_Methyl (R)	_ASDLLGAR(bg)GPGGTFQGR_		ASDLLGAR(0.942)GPGGTFQGR(0.058)			ASDLLGAR(12.14)GPGGTFQGR(-12.14)		0	0	1	0	1	Q9BZS1;B7ZLG1;Q9BZS1-2;Q9BZS1-3;Q9BZS1-4;A0A0C4DFW6	Q9BZS1	Q9BZS1	FOXP3	Forkhead box protein P3;Forkhead box protein P3, C-terminally processed;Forkhead box protein P3 41 kDa form	MULTI-MSMS	q170830_MG1233_ez_01	1	1	558.629	3	558.629	1672.86	158830	-0.90613	-0.00050619	0.48748	0.00027232	-0.41865	-0.00023387	558.629	53.4	0.81564	53.4	53.155	53.971	0					238	60	6	0
ASDLLGARGPGGTFQGR	17	BG_Methyl (R)	_ASDLLGAR(bg)GPGGTFQGR_		ASDLLGAR(0.978)GPGGTFQGR(0.022)			ASDLLGAR(16.57)GPGGTFQGR(-16.57)		0	0	1	0	1	Q9BZS1;B7ZLG1;Q9BZS1-2;Q9BZS1-3;Q9BZS1-4;A0A0C4DFW6	Q9BZS1	Q9BZS1	FOXP3	Forkhead box protein P3;Forkhead box protein P3, C-terminally processed;Forkhead box protein P3 41 kDa form	MULTI-MSMS	q170830_MG1233_ez_02	2	2	558.629	3	558.629	1672.86	158135	-0.34443	-0.00019241	0.3042	0.00016994	-0.040222	-2.2469e-05	558.629	53.308	0.83772	53.308	53.04	53.877	0					255	63	6	0
ASDLLGARGPGGTFQGR	17	Unmodified	_ASDLLGARGPGGTFQGR_							0	0	0	0	1	Q9BZS1;B7ZLG1;Q9BZS1-2;Q9BZS1-3;Q9BZS1-4;A0A0C4DFW6	Q9BZS1	Q9BZS1	FOXP3	Forkhead box protein P3;Forkhead box protein P3, C-terminally processed;Forkhead box protein P3 41 kDa form	MULTI-MSMS	q170830_MG1233_ez_01	1	1	553.957	3	553.957	1658.85	155869	-0.87241	-0.00048328	0.17592	9.7452e-05	-0.69649	-0.00038583	553.957	52.42	0.41082	52.42	52.248	52.658	0					95	32	3	0
ASSVASSDKGSCCIVAAGSQGPVVPAWSGPR	31	Unmodified	_ASSVASSDKGSCCIVAAGSQGPVVPAWSGPR_							0	0	0	0	1	Q9BZS1;B7ZLG1;Q9BZS1-2;Q9BZS1-3;A0A0C4DFW6;HA_FoxP3_CTerm	Q9BZS1	Q9BZS1	FOXP3	Forkhead box protein P3;Forkhead box protein P3, C-terminally processed;Forkhead box protein P3 41 kDa form	MULTI-MSMS	q170830_MG1233_ez_01	1	1	1016.16	3	1015.82	3044.44	109287	0.27505	0.0002794	0.42708	0.00043384	0.70213	0.00071324	1016.16	67.747	1.0265	67.747	67.502	68.528	0					289	52	9	0
ASSVASSDKGSCCIVAAGSQGPVVPAWSGPR	31	Unmodified	_ASSVASSDKGSCCIVAAGSQGPVVPAWSGPR_							0	0	0	0	1	Q9BZS1;B7ZLG1;Q9BZS1-2;Q9BZS1-3;A0A0C4DFW6;HA_FoxP3_CTerm	Q9BZS1	Q9BZS1	FOXP3	Forkhead box protein P3;Forkhead box protein P3, C-terminally processed;Forkhead box protein P3 41 kDa form	MULTI-MSMS	q170830_MG1233_ez_01	1	1	762.367	4	762.118	3044.44	130466	0.021485	1.6374e-05	-0.17764	-0.00013538	-0.15615	-0.00011901	762.369	67.741	0.56538	67.741	67.502	68.067	0					133	27	7	0
ASSVASSDKGSCCIVAAGSQGPVVPAWSGPR	31	Unmodified	_ASSVASSDKGSCCIVAAGSQGPVVPAWSGPR_							0	0	0	0	1	Q9BZS1;B7ZLG1;Q9BZS1-2;Q9BZS1-3;A0A0C4DFW6;HA_FoxP3_CTerm	Q9BZS1	Q9BZS1	FOXP3	Forkhead box protein P3;Forkhead box protein P3, C-terminally processed;Forkhead box protein P3 41 kDa form	MULTI-MSMS	q170830_MG1233_ez_02	2	2	1016.49	3	1015.82	3044.44	112530	-0.2132	-0.00021658	1.0833	0.0011004	0.8701	0.00088387	1016.16	67.693	0.81158	67.693	67.405	68.217	0					217	40	8	0
ASSVASSDKGSCCIVAAGSQGPVVPAWSGPR	31	Unmodified	_ASSVASSDKGSCCIVAAGSQGPVVPAWSGPR_							0	0	0	0	1	Q9BZS1;B7ZLG1;Q9BZS1-2;Q9BZS1-3;A0A0C4DFW6;HA_FoxP3_CTerm	Q9BZS1	Q9BZS1	FOXP3	Forkhead box protein P3;Forkhead box protein P3, C-terminally processed;Forkhead box protein P3 41 kDa form	MULTI-MSMS	q170830_MG1233_ez_02	2	2	762.618	4	762.118	3044.44	127826	-0.67767	-0.00051646	0.58671	0.00044715	-0.090951	-6.9316e-05	762.62	67.692	0.53801	67.692	67.437	67.975	0					115	24	6	0
CFVRVESEK	9	Unmodified	_CFVRVESEK_							0	0	0	0	1	Q9BZS1;B7ZLG1;Q9BZS1-2;Q9BZS1-3;Q9BZS1-4;A0A0C4DFW6;HA_FoxP3_CTerm	Q9BZS1	Q9BZS1	FOXP3	Forkhead box protein P3;Forkhead box protein P3, C-terminally processed;Forkhead box protein P3 41 kDa form	MULTI-MSMS	q170830_MG1233_ez_01	1	1	577.287	2	577.287	1152.56	148905	-0.70233	-0.00040544	0.17612	0.00010167	-0.5262	-0.00030377	577.287	32.335	0.47685	32.335	32.168	32.645	0					79	38	3	0
CSNPTPGP	8	Unmodified	_CSNPTPGP_							0	0	0	0	0	Q9BZS1;B7ZLG1;Q9BZS1-2;Q9BZS1-3;Q9BZS1-4;A0A0C4DFW6;HA_FoxP3_CTerm	Q9BZS1	Q9BZS1	FOXP3	Forkhead box protein P3;Forkhead box protein P3, C-terminally processed;Forkhead box protein P3 41 kDa form	MULTI-MSMS	q170830_MG1233_ez_01	1	1	415.178	2	415.179	828.344	185720	-1.5637	-0.00064922	-0.73624	-0.00030567	-2.3	-0.00095489	415.179	31.234	1.7878	31.234	30.87	32.658	0					474	145	6	0
DLRGGAHASSSSLNPMPPSQLQLPTLPLVMVAPSGAR	37	2 Oxidation (M)	_DLRGGAHASSSSLNPM(ox)PPSQLQLPTLPLVM(ox)VAPSGAR_			DLRGGAHASSSSLNPM(1)PPSQLQLPTLPLVM(1)VAPSGAR			DLRGGAHASSSSLNPM(49.51)PPSQLQLPTLPLVM(49.51)VAPSGAR	0	0	0	2	1	Q9BZS1;B7ZLG1;Q9BZS1-4	Q9BZS1	Q9BZS1	FOXP3	Forkhead box protein P3;Forkhead box protein P3, C-terminally processed;Forkhead box protein P3 41 kDa form	MULTI-MSMS	q170830_MG1233_ez_02	2	2	947.496	4	946.992	3783.94	112272	0.67365	0.00063794	1.6534	0.0015658	2.327	0.0022037	947.495	82.36	0.45683	82.36	82.173	82.63	0					104	26	7	0
DLRGGAHASSSSLNPMPPSQLQLPTLPLVMVAPSGAR	37	2 Oxidation (M),BG_DiMethyl (R)	_DLR(bg)GGAHASSSSLNPM(ox)PPSQLQLPTLPLVM(ox)VAPSGAR_	DLR(1)GGAHASSSSLNPMPPSQLQLPTLPLVMVAPSGAR		DLRGGAHASSSSLNPM(1)PPSQLQLPTLPLVM(1)VAPSGAR	DLR(40.16)GGAHASSSSLNPMPPSQLQLPTLPLVMVAPSGAR(-40.16)		DLRGGAHASSSSLNPM(40.17)PPSQLQLPTLPLVM(40.17)VAPSGAR	0	1	0	2	1	Q9BZS1;B7ZLG1;Q9BZS1-4	Q9BZS1	Q9BZS1	FOXP3	Forkhead box protein P3;Forkhead box protein P3, C-terminally processed;Forkhead box protein P3 41 kDa form	MULTI-MSMS	q170830_MG1233_ez_02	2	2	954.253	4	954	3811.97	114652	0.65344	0.00062338	0.37106	0.000354	1.0245	0.00097737	954.502	82.389	0.52036	82.389	82.215	82.736	0					147	27	7	0
DLRGGAHASSSSLNPMPPSQLQLPTLPLVMVAPSGAR	37	2 Oxidation (M),BG_Methyl (R)	_DLR(bg)GGAHASSSSLNPM(ox)PPSQLQLPTLPLVM(ox)VAPSGAR_		DLR(1)GGAHASSSSLNPMPPSQLQLPTLPLVMVAPSGAR	DLRGGAHASSSSLNPM(1)PPSQLQLPTLPLVM(1)VAPSGAR		DLR(56.86)GGAHASSSSLNPMPPSQLQLPTLPLVMVAPSGAR(-56.86)	DLRGGAHASSSSLNPM(56.86)PPSQLQLPTLPLVM(56.86)VAPSGAR	0	0	1	2	1	Q9BZS1;B7ZLG1;Q9BZS1-4	Q9BZS1	Q9BZS1	FOXP3	Forkhead box protein P3;Forkhead box protein P3, C-terminally processed;Forkhead box protein P3 41 kDa form	MULTI-MSMS	q170830_MG1233_ez_01	1	1	951	4	950.496	3797.96	118131	1.0088	0.00095883	0.031503	2.9944e-05	1.0403	0.00098878	950.998	82.463	0.73013	82.463	82.212	82.942	7.6294e-06					208	37	9	0
DLRGGAHASSSSLNPMPPSQLQLPTLPLVMVAPSGAR	37	2 Oxidation (M),BG_Methyl (R)	_DLR(bg)GGAHASSSSLNPM(ox)PPSQLQLPTLPLVM(ox)VAPSGAR_		DLR(1)GGAHASSSSLNPMPPSQLQLPTLPLVMVAPSGAR	DLRGGAHASSSSLNPM(1)PPSQLQLPTLPLVM(1)VAPSGAR		DLR(46.24)GGAHASSSSLNPMPPSQLQLPTLPLVMVAPSGAR(-46.24)	DLRGGAHASSSSLNPM(46.24)PPSQLQLPTLPLVM(46.24)VAPSGAR	0	0	1	2	1	Q9BZS1;B7ZLG1;Q9BZS1-4	Q9BZS1	Q9BZS1	FOXP3	Forkhead box protein P3;Forkhead box protein P3, C-terminally processed;Forkhead box protein P3 41 kDa form	MULTI-MSMS	q170830_MG1233_ez_02	2	2	950.998	4	950.496	3797.96	117577	0.6432	0.00061136	0.87265	0.00082945	1.5159	0.0014408	950.999	82.427	0.88367	82.427	82.202	83.085	0					218	38	9	0
DLRGGAHASSSSLNPMPPSQLQLPTLPLVMVAPSGAR	37	Oxidation (M),BG_Methyl (R)	_DLR(bg)GGAHASSSSLNPM(ox)PPSQLQLPTLPLVMVAPSGAR_		DLR(1)GGAHASSSSLNPMPPSQLQLPTLPLVMVAPSGAR	DLRGGAHASSSSLNPM(1)PPSQLQLPTLPLVMVAPSGAR		DLR(50.64)GGAHASSSSLNPMPPSQLQLPTLPLVMVAPSGAR(-50.64)	DLRGGAHASSSSLNPM(38.75)PPSQLQLPTLPLVM(-38.75)VAPSGAR	0	0	1	1	1	Q9BZS1;B7ZLG1;Q9BZS1-4	Q9BZS1	Q9BZS1	FOXP3	Forkhead box protein P3;Forkhead box protein P3, C-terminally processed;Forkhead box protein P3 41 kDa form	MULTI-MSMS	q170830_MG1233_ez_01	1	1	947	4	946.497	3781.96	114660	0.28015	0.00026516	-0.17413	-0.00016481	0.10602	0.00010035	946.748	85.363	0.35686	85.363	85.215	85.572	0					81	17	7	0
DLRGGAHASSSSLNPMPPSQLQLPTLPLVMVAPSGAR	37	Oxidation (M),BG_Methyl (R)	_DLR(bg)GGAHASSSSLNPM(ox)PPSQLQLPTLPLVMVAPSGAR_		DLR(1)GGAHASSSSLNPMPPSQLQLPTLPLVMVAPSGAR	DLRGGAHASSSSLNPM(1)PPSQLQLPTLPLVMVAPSGAR		DLR(63.97)GGAHASSSSLNPMPPSQLQLPTLPLVMVAPSGAR(-63.97)	DLRGGAHASSSSLNPM(44.4)PPSQLQLPTLPLVM(-44.4)VAPSGAR	0	0	1	1	1	Q9BZS1;B7ZLG1;Q9BZS1-4	Q9BZS1	Q9BZS1	FOXP3	Forkhead box protein P3;Forkhead box protein P3, C-terminally processed;Forkhead box protein P3 41 kDa form	MULTI-MSMS	q170830_MG1233_ez_02	2	2	946.753	4	946.497	3781.96	119062	-0.037758	-3.5738e-05	0.52372	0.0004957	0.48596	0.00045996	947	85.357	0.42882	85.357	85.173	85.602	-7.6294e-06					95	18	8	0
DSTLSAVPQSSYPLLANGVCK	21	Unmodified	_DSTLSAVPQSSYPLLANGVCK_							0	0	0	0	0	Q9BZS1;Q9BZS1-2;Q9BZS1-3;Q9BZS1-4;A0A0C4DFW6;HA_FoxP3_CTerm	Q9BZS1	Q9BZS1	FOXP3	Forkhead box protein P3;Forkhead box protein P3, C-terminally processed;Forkhead box protein P3 41 kDa form	MULTI-MSMS	q170830_MG1233_ez_01	1	1	736.705	3	736.372	2206.09	134205	-0.0013224	-9.738e-07	-1.359	-0.0010007	-1.3603	-0.0010017	736.705	79.581	0.74632	79.581	79.369	80.115	7.6294e-06					148	36	7	0
DSTLSAVPQSSYPLLANGVCK	21	Unmodified	_DSTLSAVPQSSYPLLANGVCK_							0	0	0	0	0	Q9BZS1;Q9BZS1-2;Q9BZS1-3;Q9BZS1-4;A0A0C4DFW6;HA_FoxP3_CTerm	Q9BZS1	Q9BZS1	FOXP3	Forkhead box protein P3;Forkhead box protein P3, C-terminally processed;Forkhead box protein P3 41 kDa form	MULTI-MSMS	q170830_MG1233_ez_01	1	1	1104.56	2	1104.05	2206.09	104060	0.56337	0.00062199	-0.95516	-0.0010545	-0.39179	-0.00043256	1104.55	79.595	0.43211	79.595	79.409	79.841	0					71	17	5	0
DSTLSAVPQSSYPLLANGVCK	21	Unmodified	_DSTLSAVPQSSYPLLANGVCK_							0	0	0	0	0	Q9BZS1;Q9BZS1-2;Q9BZS1-3;Q9BZS1-4;A0A0C4DFW6;HA_FoxP3_CTerm	Q9BZS1	Q9BZS1	FOXP3	Forkhead box protein P3;Forkhead box protein P3, C-terminally processed;Forkhead box protein P3 41 kDa form	MULTI-MSMS	q170830_MG1233_ez_02	2	2	736.705	3	736.372	2206.09	131435	0.089167	6.566e-05	-1.1711	-0.00086239	-1.082	-0.00079673	736.706	79.582	0.7289	79.582	79.376	80.105	-7.6294e-06					149	34	7	0
DSTLSAVPQSSYPLLANGVCK	21	Unmodified	_DSTLSAVPQSSYPLLANGVCK_							0	0	0	0	0	Q9BZS1;Q9BZS1-2;Q9BZS1-3;Q9BZS1-4;A0A0C4DFW6;HA_FoxP3_CTerm	Q9BZS1	Q9BZS1	FOXP3	Forkhead box protein P3;Forkhead box protein P3, C-terminally processed;Forkhead box protein P3 41 kDa form	MULTI-MSMS	q170830_MG1233_ez_02	2	2	1104.56	2	1104.05	2206.09	103220	0.43796	0.00048353	-0.87333	-0.0009642	-0.43537	-0.00048067	1104.55	79.582	0.48517	79.582	79.406	79.891	0					80	20	6	0
EAPDSLFAVR	10	Unmodified	_EAPDSLFAVR_							0	0	0	0	0	Q9BZS1;B7ZLG1;Q9BZS1-2;Q9BZS1-3;Q9BZS1-4;A0A0C4DFW6;HA_FoxP3_CTerm	Q9BZS1	Q9BZS1	FOXP3	Forkhead box protein P3;Forkhead box protein P3, C-terminally processed;Forkhead box protein P3 41 kDa form	MULTI-MSMS	q170830_MG1233_ez_01	1	1	552.788	2	552.788	1103.56	152447	-1.2868	-0.00071133	-1.0092	-0.00055785	-2.296	-0.0012692	552.788	67.451	3.6591	67.451	67.111	70.77	0					446	188	6	0
EAPDSLFAVR	10	Unmodified	_EAPDSLFAVR_							0	0	0	0	0	Q9BZS1;B7ZLG1;Q9BZS1-2;Q9BZS1-3;Q9BZS1-4;A0A0C4DFW6;HA_FoxP3_CTerm	Q9BZS1	Q9BZS1	FOXP3	Forkhead box protein P3;Forkhead box protein P3, C-terminally processed;Forkhead box protein P3 41 kDa form	MULTI-MSMS	q170830_MG1233_ez_02	2	2	552.787	2	552.788	1103.56	155550	-1.4011	-0.0007745	0.31769	0.00017561	-1.0834	-0.00059888	552.788	65.676	0.75312	65.676	65.354	66.108	0					112	43	4	0
EAPDSLFAVR	10	Unmodified	_EAPDSLFAVR_							0	0	0	0	0	Q9BZS1;B7ZLG1;Q9BZS1-2;Q9BZS1-3;Q9BZS1-4;A0A0C4DFW6;HA_FoxP3_CTerm	Q9BZS1	Q9BZS1	FOXP3	Forkhead box protein P3;Forkhead box protein P3, C-terminally processed;Forkhead box protein P3 41 kDa form	MULTI-MSMS	q170830_MG1233_ez_02	2	2	552.788	2	552.788	1103.56	155435	-1.2389	-0.00068486	-0.97956	-0.00054149	-2.2185	-0.0012264	552.788	67.439	3.3693	67.439	67.13	70.5	0					484	176	6	0
EAPDSLFAVRR	11	Unmodified	_EAPDSLFAVRR_							0	0	0	0	1	Q9BZS1;B7ZLG1;Q9BZS1-2;Q9BZS1-3;Q9BZS1-4;A0A0C4DFW6;HA_FoxP3_CTerm	Q9BZS1	Q9BZS1	FOXP3	Forkhead box protein P3;Forkhead box protein P3, C-terminally processed;Forkhead box protein P3 41 kDa form	MULTI-MSMS	q170830_MG1233_ez_01	1	1	420.893	3	420.895	1259.66	180196	-1.9725	-0.00083021	0.089873	3.7827e-05	-1.8826	-0.00079238	420.895	54.795	2.4969	54.795	54.524	57.021	3.8147e-06					451	157	6	0
EAPDSLFAVRR	11	Unmodified	_EAPDSLFAVRR_							0	0	0	0	1	Q9BZS1;B7ZLG1;Q9BZS1-2;Q9BZS1-3;Q9BZS1-4;A0A0C4DFW6;HA_FoxP3_CTerm	Q9BZS1	Q9BZS1	FOXP3	Forkhead box protein P3;Forkhead box protein P3, C-terminally processed;Forkhead box protein P3 41 kDa form	MULTI-MSMS	q170830_MG1233_ez_01	1	1	630.839	2	630.838	1259.66	147391	-0.84209	-0.00053122	0.096451	6.0845e-05	-0.74564	-0.00047038	630.839	54.809	1.0277	54.809	54.572	55.6	0					186	61	5	0
EAPDSLFAVRR	11	Unmodified	_EAPDSLFAVRR_							0	0	0	0	1	Q9BZS1;B7ZLG1;Q9BZS1-2;Q9BZS1-3;Q9BZS1-4;A0A0C4DFW6;HA_FoxP3_CTerm	Q9BZS1	Q9BZS1	FOXP3	Forkhead box protein P3;Forkhead box protein P3, C-terminally processed;Forkhead box protein P3 41 kDa form	MULTI-MSMS	q170830_MG1233_ez_02	2	2	420.894	3	420.895	1259.66	182552	-1.5244	-0.00064162	0.56216	0.00023661	-0.96225	-0.00040501	420.895	54.761	1.1289	54.761	54.5	55.628	3.8147e-06					256	81	5	0
EKLSAMQAHLAGK	13	Oxidation (M)	_EKLSAM(ox)QAHLAGK_			EKLSAM(1)QAHLAGK			EKLSAM(84.17)QAHLAGK	0	0	0	1	1	Q9BZS1;B7ZLG1;Q9BZS1-2;Q9BZS1-3;A0A0C4DFW6;HA_FoxP3_CTerm	Q9BZS1	Q9BZS1	FOXP3	Forkhead box protein P3;Forkhead box protein P3, C-terminally processed;Forkhead box protein P3 41 kDa form	MULTI-MSMS	q170830_MG1233_ez_01	1	1	467.25	3	467.25	1398.73	174804	-1.5714	-0.00073425	-0.34571	-0.00016153	-1.9171	-0.00089578	467.251	25.24	1.1766	25.24	24.839	26.015	0					291	95	5	0
EKLSAMQAHLAGK	13	Oxidation (M)	_EKLSAM(ox)QAHLAGK_			EKLSAM(1)QAHLAGK			EKLSAM(99.57)QAHLAGK	0	0	0	1	1	Q9BZS1;B7ZLG1;Q9BZS1-2;Q9BZS1-3;A0A0C4DFW6;HA_FoxP3_CTerm	Q9BZS1	Q9BZS1	FOXP3	Forkhead box protein P3;Forkhead box protein P3, C-terminally processed;Forkhead box protein P3 41 kDa form	MULTI-MSMS	q170830_MG1233_ez_01	1	1	700.372	2	700.372	1398.73	133570	-0.28117	-0.00019692	-0.56424	-0.00039518	-0.8454	-0.0005921	700.371	25.246	0.63527	25.246	24.906	25.541	0					144	53	4	0
EKLSAMQAHLAGK	13	Oxidation (M)	_EKLSAM(ox)QAHLAGK_			EKLSAM(1)QAHLAGK			EKLSAM(42.81)QAHLAGK	0	0	0	1	1	Q9BZS1;B7ZLG1;Q9BZS1-2;Q9BZS1-3;A0A0C4DFW6;HA_FoxP3_CTerm	Q9BZS1	Q9BZS1	FOXP3	Forkhead box protein P3;Forkhead box protein P3, C-terminally processed;Forkhead box protein P3 41 kDa form	MULTI-MSMS	q170830_MG1233_ez_02	2	2	350.689	4	350.69	1398.73	199852	-2.0822	-0.00073019	0.18555	6.5071e-05	-1.8966	-0.00066512	350.69	25.078	0.90475	25.078	24.656	25.561	0					249	74	6	0
EKLSAMQAHLAGK	13	Oxidation (M)	_EKLSAM(ox)QAHLAGK_			EKLSAM(1)QAHLAGK			EKLSAM(76.07)QAHLAGK	0	0	0	1	1	Q9BZS1;B7ZLG1;Q9BZS1-2;Q9BZS1-3;A0A0C4DFW6;HA_FoxP3_CTerm	Q9BZS1	Q9BZS1	FOXP3	Forkhead box protein P3;Forkhead box protein P3, C-terminally processed;Forkhead box protein P3 41 kDa form	MULTI-MSMS	q170830_MG1233_ez_02	2	2	467.25	3	467.25	1398.73	172406	-1.5835	-0.00073991	0.27039	0.00012634	-1.3131	-0.00061356	467.251	25.072	0.93041	25.072	24.668	25.598	-1.9073e-06					299	74	6	0
EKLSAMQAHLAGK	13	Oxidation (M)	_EKLSAM(ox)QAHLAGK_			EKLSAM(1)QAHLAGK			EKLSAM(88.68)QAHLAGK	0	0	0	1	1	Q9BZS1;B7ZLG1;Q9BZS1-2;Q9BZS1-3;A0A0C4DFW6;HA_FoxP3_CTerm	Q9BZS1	Q9BZS1	FOXP3	Forkhead box protein P3;Forkhead box protein P3, C-terminally processed;Forkhead box protein P3 41 kDa form	MULTI-MSMS	q170830_MG1233_ez_02	2	2	700.372	2	700.372	1398.73	134912	-0.753	-0.00052738	0.60594	0.00042438	-0.14707	-0.000103	700.372	25.066	0.77883	25.066	24.689	25.468	1.9073e-06					163	67	4	0
EKLSAMQAHLAGK	13	Unmodified	_EKLSAMQAHLAGK_							0	0	0	0	1	Q9BZS1;B7ZLG1;Q9BZS1-2;Q9BZS1-3;A0A0C4DFW6;HA_FoxP3_CTerm	Q9BZS1	Q9BZS1	FOXP3	Forkhead box protein P3;Forkhead box protein P3, C-terminally processed;Forkhead box protein P3 41 kDa form	MULTI-MSMS	q170830_MG1233_ez_01	1	1	461.918	3	461.919	1382.73	169405	-1.2674	-0.00058544	-0.52718	-0.00024351	-1.7946	-0.00082896	461.919	35.287	1.2107	35.287	35.057	36.268	0					273	94	6	0
EKLSAMQAHLAGK	13	Unmodified	_EKLSAMQAHLAGK_							0	0	0	0	1	Q9BZS1;B7ZLG1;Q9BZS1-2;Q9BZS1-3;A0A0C4DFW6;HA_FoxP3_CTerm	Q9BZS1	Q9BZS1	FOXP3	Forkhead box protein P3;Forkhead box protein P3, C-terminally processed;Forkhead box protein P3 41 kDa form	MULTI-MSMS	q170830_MG1233_ez_01	1	1	692.373	2	692.374	1382.73	127894	-0.095492	-6.6116e-05	-0.19344	-0.00013393	-0.28893	-0.00020005	692.374	35.294	0.4785	35.294	35.126	35.604	0					104	39	4	0
EKLSAMQAHLAGK	13	Unmodified	_EKLSAMQAHLAGK_							0	0	0	0	1	Q9BZS1;B7ZLG1;Q9BZS1-2;Q9BZS1-3;A0A0C4DFW6;HA_FoxP3_CTerm	Q9BZS1	Q9BZS1	FOXP3	Forkhead box protein P3;Forkhead box protein P3, C-terminally processed;Forkhead box protein P3 41 kDa form	MULTI-MSMS	q170830_MG1233_ez_01	1	1	346.691	4	346.691	1382.73	199804	-1.5261	-0.0005291	-0.59799	-0.00020732	-2.1241	-0.00073641	346.691	35.279	0.94866	35.279	35.047	35.996	0					248	72	5	0
EKLSAMQAHLAGK	13	Unmodified	_EKLSAMQAHLAGK_							0	0	0	0	1	Q9BZS1;B7ZLG1;Q9BZS1-2;Q9BZS1-3;A0A0C4DFW6;HA_FoxP3_CTerm	Q9BZS1	Q9BZS1	FOXP3	Forkhead box protein P3;Forkhead box protein P3, C-terminally processed;Forkhead box protein P3 41 kDa form	MULTI-MSMS	q170830_MG1233_ez_02	2	2	346.69	4	346.691	1382.73	199265	-2.2674	-0.00078608	-0.66372	-0.00023011	-2.9311	-0.0010162	346.691	35.076	1.0864	35.076	34.763	35.849	0					299	92	6	0
EKLSAMQAHLAGK	13	Unmodified	_EKLSAMQAHLAGK_							0	0	0	0	1	Q9BZS1;B7ZLG1;Q9BZS1-2;Q9BZS1-3;A0A0C4DFW6;HA_FoxP3_CTerm	Q9BZS1	Q9BZS1	FOXP3	Forkhead box protein P3;Forkhead box protein P3, C-terminally processed;Forkhead box protein P3 41 kDa form	MULTI-MSMS	q170830_MG1233_ez_02	2	2	461.917	3	461.919	1382.73	172305	-1.8845	-0.00087048	-0.74711	-0.0003451	-2.6316	-0.0012156	461.919	35.078	0.94896	35.078	34.837	35.786	0					285	81	5	0
EKLSAMQAHLAGK	13	Unmodified	_EKLSAMQAHLAGK_							0	0	0	0	1	Q9BZS1;B7ZLG1;Q9BZS1-2;Q9BZS1-3;A0A0C4DFW6;HA_FoxP3_CTerm	Q9BZS1	Q9BZS1	FOXP3	Forkhead box protein P3;Forkhead box protein P3, C-terminally processed;Forkhead box protein P3 41 kDa form	MULTI-MSMS	q170830_MG1233_ez_02	2	2	692.373	2	692.374	1382.73	135231	-1.0706	-0.00074126	-0.4096	-0.0002836	-1.4802	-0.0010249	692.374	35.084	0.43434	35.084	34.9	35.335	0					78	35	3	0
EMVQSLEQQLVLEK	14	Oxidation (M)	_EM(ox)VQSLEQQLVLEK_			EM(1)VQSLEQQLVLEK			EM(165.66)VQSLEQQLVLEK	0	0	0	1	0	Q9BZS1;B7ZLG1;Q9BZS1-2;Q9BZS1-3;A0A0C4DFW6;HA_FoxP3_CTerm	Q9BZS1	Q9BZS1	FOXP3	Forkhead box protein P3;Forkhead box protein P3, C-terminally processed;Forkhead box protein P3 41 kDa form	MULTI-MSMS	q170830_MG1233_ez_01	1	1	845.441	2	845.44	1688.87	119836	-0.19536	-0.00016516	-0.28502	-0.00024097	-0.48038	-0.00040613	845.442	70.727	1.771	70.727	70.476	72.247	0					350	94	7	0
EMVQSLEQQLVLEK	14	Oxidation (M)	_EM(ox)VQSLEQQLVLEK_			EM(1)VQSLEQQLVLEK			EM(121.45)VQSLEQQLVLEK	0	0	0	1	0	Q9BZS1;B7ZLG1;Q9BZS1-2;Q9BZS1-3;A0A0C4DFW6;HA_FoxP3_CTerm	Q9BZS1	Q9BZS1	FOXP3	Forkhead box protein P3;Forkhead box protein P3, C-terminally processed;Forkhead box protein P3 41 kDa form	MULTI-MSMS	q170830_MG1233_ez_01	1	1	564.296	3	563.962	1688.87	156653	-1.4086	-0.00079438	0.23028	0.00012987	-1.1783	-0.00066451	563.963	70.88	1.4663	70.88	70.476	71.943	0					261	76	6	0
EMVQSLEQQLVLEK	14	Oxidation (M)	_EM(ox)VQSLEQQLVLEK_			EM(1)VQSLEQQLVLEK			EM(187.85)VQSLEQQLVLEK	0	0	0	1	0	Q9BZS1;B7ZLG1;Q9BZS1-2;Q9BZS1-3;A0A0C4DFW6;HA_FoxP3_CTerm	Q9BZS1	Q9BZS1	FOXP3	Forkhead box protein P3;Forkhead box protein P3, C-terminally processed;Forkhead box protein P3 41 kDa form	MULTI-MSMS	q170830_MG1233_ez_01	1	1	845.441	2	845.44	1688.87	118154	0.023409	1.9791e-05	0.46589	0.00039388	0.4893	0.00041367	845.44	73.496	2.3257	73.496	72.968	75.293	0					307	112	5	0
EMVQSLEQQLVLEK	14	Oxidation (M)	_EM(ox)VQSLEQQLVLEK_			EM(1)VQSLEQQLVLEK			EM(47.77)VQSLEQQLVLEK	0	0	0	1	0	Q9BZS1;B7ZLG1;Q9BZS1-2;Q9BZS1-3;A0A0C4DFW6;HA_FoxP3_CTerm	Q9BZS1	Q9BZS1	FOXP3	Forkhead box protein P3;Forkhead box protein P3, C-terminally processed;Forkhead box protein P3 41 kDa form	MULTI-MSMS	q170830_MG1233_ez_01	1	1	563.963	3	563.962	1688.87	149465	-1.1868	-0.00066931	0.39449	0.00022248	-0.79231	-0.00044683	564.297	73.554	1.454	73.554	73.059	74.513	0					187	65	4	0
EMVQSLEQQLVLEK	14	Oxidation (M)	_EM(ox)VQSLEQQLVLEK_			EM(1)VQSLEQQLVLEK			EM(83.05)VQSLEQQLVLEK	0	0	0	1	0	Q9BZS1;B7ZLG1;Q9BZS1-2;Q9BZS1-3;A0A0C4DFW6;HA_FoxP3_CTerm	Q9BZS1	Q9BZS1	FOXP3	Forkhead box protein P3;Forkhead box protein P3, C-terminally processed;Forkhead box protein P3 41 kDa form	MULTI-SECPEP	q170830_MG1233_ez_01	1	1	845.932	2	845.44	1688.87	122737	-0.050222	-4.246e-05	0.85983	0.00072694	0.80961	0.00068448	845.441	72.38	0.51386	72.38	72.222	72.736	0					49	24	3	0
EMVQSLEQQLVLEK	14	Oxidation (M)	_EM(ox)VQSLEQQLVLEK_			EM(1)VQSLEQQLVLEK			EM(162.72)VQSLEQQLVLEK	0	0	0	1	0	Q9BZS1;B7ZLG1;Q9BZS1-2;Q9BZS1-3;A0A0C4DFW6;HA_FoxP3_CTerm	Q9BZS1	Q9BZS1	FOXP3	Forkhead box protein P3;Forkhead box protein P3, C-terminally processed;Forkhead box protein P3 41 kDa form	MULTI-MSMS	q170830_MG1233_ez_02	2	2	563.962	3	563.962	1688.87	156771	-0.90251	-0.00050898	-0.46233	-0.00026074	-1.3648	-0.00076972	563.963	70.707	1.737	70.707	70.468	72.205	0					273	86	7	0
EMVQSLEQQLVLEK	14	Oxidation (M)	_EM(ox)VQSLEQQLVLEK_			EM(1)VQSLEQQLVLEK			EM(182.35)VQSLEQQLVLEK	0	0	0	1	0	Q9BZS1;B7ZLG1;Q9BZS1-2;Q9BZS1-3;A0A0C4DFW6;HA_FoxP3_CTerm	Q9BZS1	Q9BZS1	FOXP3	Forkhead box protein P3;Forkhead box protein P3, C-terminally processed;Forkhead box protein P3 41 kDa form	MULTI-MSMS	q170830_MG1233_ez_02	2	2	845.441	2	845.44	1688.87	123283	0.024885	2.1039e-05	0.31382	0.00026531	0.3387	0.00028635	845.44	73.413	2.9082	73.413	72.722	75.63	0					469	144	5	0
EMVQSLEQQLVLEK	14	Oxidation (M)	_EM(ox)VQSLEQQLVLEK_			EM(1)VQSLEQQLVLEK			EM(95.26)VQSLEQQLVLEK	0	0	0	1	0	Q9BZS1;B7ZLG1;Q9BZS1-2;Q9BZS1-3;A0A0C4DFW6;HA_FoxP3_CTerm	Q9BZS1	Q9BZS1	FOXP3	Forkhead box protein P3;Forkhead box protein P3, C-terminally processed;Forkhead box protein P3 41 kDa form	MULTI-MSMS	q170830_MG1233_ez_02	2	2	563.962	3	563.962	1688.87	151052	-0.9776	-0.00055133	0.15867	8.9482e-05	-0.81893	-0.00046185	563.963	73.363	1.7703	73.363	72.858	74.629	0					293	85	5	0
EMVQSLEQQLVLEK	14	Oxidation (M)	_EM(ox)VQSLEQQLVLEK_			EM(1)VQSLEQQLVLEK			EM(147.26)VQSLEQQLVLEK	0	0	0	1	0	Q9BZS1;B7ZLG1;Q9BZS1-2;Q9BZS1-3;A0A0C4DFW6;HA_FoxP3_CTerm	Q9BZS1	Q9BZS1	FOXP3	Forkhead box protein P3;Forkhead box protein P3, C-terminally processed;Forkhead box protein P3 41 kDa form	MSMS	q170830_MG1233_ez_02	2	2	845.441	2	845.44	1688.87	NaN	NaN	NaN	NaN	NaN	NaN	NaN	NaN	70.542	1	70.542	70.042	71.042	0								0
EMVQSLEQQLVLEK	14	Oxidation (M)	_EM(ox)VQSLEQQLVLEK_			EM(1)VQSLEQQLVLEK			EM(156.51)VQSLEQQLVLEK	0	0	0	1	0	Q9BZS1;B7ZLG1;Q9BZS1-2;Q9BZS1-3;A0A0C4DFW6;HA_FoxP3_CTerm	Q9BZS1	Q9BZS1	FOXP3	Forkhead box protein P3;Forkhead box protein P3, C-terminally processed;Forkhead box protein P3 41 kDa form	MSMS	q170830_MG1233_ez_02	2	2	845.44	2	845.44	1688.87	NaN	NaN	NaN	NaN	NaN	NaN	NaN	NaN	71.076	1	71.076	70.576	71.576	0								0
EMVQSLEQQLVLEK	14	Oxidation (M)	_EM(ox)VQSLEQQLVLEK_			EM(1)VQSLEQQLVLEK			EM(147.37)VQSLEQQLVLEK	0	0	0	1	0	Q9BZS1;B7ZLG1;Q9BZS1-2;Q9BZS1-3;A0A0C4DFW6;HA_FoxP3_CTerm	Q9BZS1	Q9BZS1	FOXP3	Forkhead box protein P3;Forkhead box protein P3, C-terminally processed;Forkhead box protein P3 41 kDa form	MSMS	q170830_MG1233_ez_02	2	2	845.441	2	845.44	1688.87	NaN	NaN	NaN	NaN	NaN	NaN	NaN	NaN	71.589	1	71.589	71.089	72.089	0								0
EMVQSLEQQLVLEK	14	Oxidation (M)	_EM(ox)VQSLEQQLVLEK_			EM(1)VQSLEQQLVLEK			EM(122.7)VQSLEQQLVLEK	0	0	0	1	0	Q9BZS1;B7ZLG1;Q9BZS1-2;Q9BZS1-3;A0A0C4DFW6;HA_FoxP3_CTerm	Q9BZS1	Q9BZS1	FOXP3	Forkhead box protein P3;Forkhead box protein P3, C-terminally processed;Forkhead box protein P3 41 kDa form	MSMS	q170830_MG1233_ez_02	2	2	845.441	2	845.44	1688.87	NaN	NaN	NaN	NaN	NaN	NaN	NaN	NaN	72.109	1	72.109	71.609	72.609	7.6294e-06								0
EMVQSLEQQLVLEK	14	Unmodified	_EMVQSLEQQLVLEK_							0	0	0	0	0	Q9BZS1;B7ZLG1;Q9BZS1-2;Q9BZS1-3;A0A0C4DFW6;HA_FoxP3_CTerm	Q9BZS1	Q9BZS1	FOXP3	Forkhead box protein P3;Forkhead box protein P3, C-terminally processed;Forkhead box protein P3 41 kDa form	MULTI-MSMS	q170830_MG1233_ez_01	1	1	837.944	2	837.443	1672.87	120947	-0.27187	-0.00022767	-0.98082	-0.00082138	-1.2527	-0.0010491	837.443	77.628	1.272	77.628	77.433	78.705	0					211	64	7	0
EMVQSLEQQLVLEK	14	Unmodified	_EMVQSLEQQLVLEK_							0	0	0	0	0	Q9BZS1;B7ZLG1;Q9BZS1-2;Q9BZS1-3;A0A0C4DFW6;HA_FoxP3_CTerm	Q9BZS1	Q9BZS1	FOXP3	Forkhead box protein P3;Forkhead box protein P3, C-terminally processed;Forkhead box protein P3 41 kDa form	MULTI-MSMS	q170830_MG1233_ez_01	1	1	558.63	3	558.631	1672.87	155031	-1.4235	-0.00079519	-0.65224	-0.00036436	-2.0757	-0.0011596	558.631	77.628	0.78025	77.628	77.462	78.242	7.6294e-06					109	36	6	0
EMVQSLEQQLVLEK	14	Unmodified	_EMVQSLEQQLVLEK_							0	0	0	0	0	Q9BZS1;B7ZLG1;Q9BZS1-2;Q9BZS1-3;A0A0C4DFW6;HA_FoxP3_CTerm	Q9BZS1	Q9BZS1	FOXP3	Forkhead box protein P3;Forkhead box protein P3, C-terminally processed;Forkhead box protein P3 41 kDa form	MULTI-MSMS	q170830_MG1233_ez_02	2	2	837.443	2	837.443	1672.87	117644	-0.35604	-0.00029816	-0.77279	-0.00064716	-1.1288	-0.00094533	837.443	77.603	1.575	77.603	77.384	78.959	0					289	86	7	0
EMVQSLEQQLVLEK	14	Unmodified	_EMVQSLEQQLVLEK_							0	0	0	0	0	Q9BZS1;B7ZLG1;Q9BZS1-2;Q9BZS1-3;A0A0C4DFW6;HA_FoxP3_CTerm	Q9BZS1	Q9BZS1	FOXP3	Forkhead box protein P3;Forkhead box protein P3, C-terminally processed;Forkhead box protein P3 41 kDa form	MULTI-MSMS	q170830_MG1233_ez_02	2	2	558.63	3	558.631	1672.87	155950	-1.4195	-0.00079299	-0.47265	-0.00026404	-1.8922	-0.001057	558.631	77.59	1.0843	77.59	77.429	78.513	7.6294e-06					143	55	6	0
EMVQSLEQQLVLEKEK	16	Oxidation (M)	_EM(ox)VQSLEQQLVLEKEK_			EM(1)VQSLEQQLVLEKEK			EM(148.24)VQSLEQQLVLEKEK	0	0	0	1	1	Q9BZS1;B7ZLG1;Q9BZS1-2;Q9BZS1-3;A0A0C4DFW6;HA_FoxP3_CTerm	Q9BZS1	Q9BZS1	FOXP3	Forkhead box protein P3;Forkhead box protein P3, C-terminally processed;Forkhead box protein P3 41 kDa form	MULTI-MSMS	q170830_MG1233_ez_01	1	1	649.673	3	649.675	1946	145736	-1.3168	-0.00085552	-0.47511	-0.00030867	-1.792	-0.0011642	649.677	61.346	2.3356	61.346	61.037	63.373	0					491	119	8	0
EMVQSLEQQLVLEKEK	16	Oxidation (M)	_EM(ox)VQSLEQQLVLEKEK_			EM(1)VQSLEQQLVLEKEK			EM(206.69)VQSLEQQLVLEKEK	0	0	0	1	1	Q9BZS1;B7ZLG1;Q9BZS1-2;Q9BZS1-3;A0A0C4DFW6;HA_FoxP3_CTerm	Q9BZS1	Q9BZS1	FOXP3	Forkhead box protein P3;Forkhead box protein P3, C-terminally processed;Forkhead box protein P3 41 kDa form	MULTI-MSMS	q170830_MG1233_ez_01	1	1	974.008	2	974.009	1946	112466	0.40993	0.00039928	-1.0437	-0.0010165	-0.63373	-0.00061726	974.509	61.386	0.85257	61.386	61.111	61.964	0					156	42	5	0
EMVQSLEQQLVLEKEK	16	Oxidation (M)	_EM(ox)VQSLEQQLVLEKEK_			EM(1)VQSLEQQLVLEKEK			EM(182.15)VQSLEQQLVLEKEK	0	0	0	1	1	Q9BZS1;B7ZLG1;Q9BZS1-2;Q9BZS1-3;A0A0C4DFW6;HA_FoxP3_CTerm	Q9BZS1	Q9BZS1	FOXP3	Forkhead box protein P3;Forkhead box protein P3, C-terminally processed;Forkhead box protein P3 41 kDa form	MULTI-MSMS	q170830_MG1233_ez_01	1	1	649.674	3	649.675	1946	143440	-1.319	-0.00085689	0.59132	0.00038416	-0.72764	-0.00047273	650.01	65.073	2.5449	65.073	64.077	66.622	0					485	144	6	0
EMVQSLEQQLVLEKEK	16	Oxidation (M)	_EM(ox)VQSLEQQLVLEKEK_			EM(1)VQSLEQQLVLEKEK			EM(83.11)VQSLEQQLVLEKEK	0	0	0	1	1	Q9BZS1;B7ZLG1;Q9BZS1-2;Q9BZS1-3;A0A0C4DFW6;HA_FoxP3_CTerm	Q9BZS1	Q9BZS1	FOXP3	Forkhead box protein P3;Forkhead box protein P3, C-terminally processed;Forkhead box protein P3 41 kDa form	MULTI-SECPEP	q170830_MG1233_ez_01	1	1	649.796	3	649.675	1946	144059	-1.4305	-0.00092935	0.33756	0.0002193	-1.0929	-0.00071005	649.675	67.52	0.56788	67.52	67.429	67.997	0					69	24	3	0
EMVQSLEQQLVLEKEK	16	Oxidation (M)	_EM(ox)VQSLEQQLVLEKEK_			EM(1)VQSLEQQLVLEKEK			EM(137.17)VQSLEQQLVLEKEK	0	0	0	1	1	Q9BZS1;B7ZLG1;Q9BZS1-2;Q9BZS1-3;A0A0C4DFW6;HA_FoxP3_CTerm	Q9BZS1	Q9BZS1	FOXP3	Forkhead box protein P3;Forkhead box protein P3, C-terminally processed;Forkhead box protein P3 41 kDa form	MULTI-MSMS	q170830_MG1233_ez_02	2	2	650.008	3	649.675	1946	143953	-0.41676	-0.00027076	-1.452	-0.00094335	-1.8688	-0.0012141	650.008	61.301	2.0929	61.301	61.003	63.096	0					493	126	7	0
EMVQSLEQQLVLEKEK	16	Oxidation (M)	_EM(ox)VQSLEQQLVLEKEK_			EM(1)VQSLEQQLVLEKEK			EM(182.1)VQSLEQQLVLEKEK	0	0	0	1	1	Q9BZS1;B7ZLG1;Q9BZS1-2;Q9BZS1-3;A0A0C4DFW6;HA_FoxP3_CTerm	Q9BZS1	Q9BZS1	FOXP3	Forkhead box protein P3;Forkhead box protein P3, C-terminally processed;Forkhead box protein P3 41 kDa form	MULTI-MSMS	q170830_MG1233_ez_02	2	2	974.511	2	974.009	1946	114921	0.074952	7.3004e-05	-0.52571	-0.00051204	-0.45076	-0.00043904	974.51	61.402	0.72169	61.402	61.096	61.818	0					144	43	5	0
EMVQSLEQQLVLEKEK	16	Oxidation (M)	_EM(ox)VQSLEQQLVLEKEK_			EM(1)VQSLEQQLVLEKEK			EM(47.92)VQSLEQQLVLEKEK	0	0	0	1	1	Q9BZS1;B7ZLG1;Q9BZS1-2;Q9BZS1-3;A0A0C4DFW6;HA_FoxP3_CTerm	Q9BZS1	Q9BZS1	FOXP3	Forkhead box protein P3;Forkhead box protein P3, C-terminally processed;Forkhead box protein P3 41 kDa form	MULTI-MSMS	q170830_MG1233_ez_02	2	2	649.674	3	649.675	1946	139465	-0.68303	-0.00044375	-0.56756	-0.00036873	-1.2506	-0.00081248	650.009	63.489	1.1847	63.489	62.881	64.066	3.8147e-06					175	80	4	0
EMVQSLEQQLVLEKEK	16	Oxidation (M)	_EM(ox)VQSLEQQLVLEKEK_			EM(1)VQSLEQQLVLEKEK			EM(135.23)VQSLEQQLVLEKEK	0	0	0	1	1	Q9BZS1;B7ZLG1;Q9BZS1-2;Q9BZS1-3;A0A0C4DFW6;HA_FoxP3_CTerm	Q9BZS1	Q9BZS1	FOXP3	Forkhead box protein P3;Forkhead box protein P3, C-terminally processed;Forkhead box protein P3 41 kDa form	MULTI-MSMS	q170830_MG1233_ez_02	2	2	649.675	3	649.675	1946	144648	-0.85917	-0.00055818	0.6573	0.00042703	-0.20186	-0.00013115	650.01	64.942	2.9724	64.942	64.158	67.13	0					564	199	5	0
EMVQSLEQQLVLEKEK	16	Unmodified	_EMVQSLEQQLVLEKEK_							0	0	0	0	1	Q9BZS1;B7ZLG1;Q9BZS1-2;Q9BZS1-3;A0A0C4DFW6;HA_FoxP3_CTerm	Q9BZS1	Q9BZS1	FOXP3	Forkhead box protein P3;Forkhead box protein P3, C-terminally processed;Forkhead box protein P3 41 kDa form	MULTI-MSMS	q170830_MG1233_ez_01	1	1	644.344	3	644.343	1930.01	144852	-1.7037	-0.0010977	-0.013839	-8.9168e-06	-1.7175	-0.0011067	644.678	69.137	1.6114	69.137	68.887	70.498	0					323	82	7	0
EMVQSLEQQLVLEKEK	16	Unmodified	_EMVQSLEQQLVLEKEK_							0	0	0	0	1	Q9BZS1;B7ZLG1;Q9BZS1-2;Q9BZS1-3;A0A0C4DFW6;HA_FoxP3_CTerm	Q9BZS1	Q9BZS1	FOXP3	Forkhead box protein P3;Forkhead box protein P3, C-terminally processed;Forkhead box protein P3 41 kDa form	MULTI-MSMS	q170830_MG1233_ez_01	1	1	966.514	2	966.011	1930.01	112574	0.268	0.00025889	-0.73074	-0.0007059	-0.46274	-0.00044701	966.011	69.139	0.62144	69.139	68.97	69.591	0					95	31	5	0
EMVQSLEQQLVLEKEK	16	Unmodified	_EMVQSLEQQLVLEKEK_							0	0	0	0	1	Q9BZS1;B7ZLG1;Q9BZS1-2;Q9BZS1-3;A0A0C4DFW6;HA_FoxP3_CTerm	Q9BZS1	Q9BZS1	FOXP3	Forkhead box protein P3;Forkhead box protein P3, C-terminally processed;Forkhead box protein P3 41 kDa form	MULTI-MSMS	q170830_MG1233_ez_02	2	2	644.676	3	644.343	1930.01	147002	-0.63204	-0.00040725	-0.67701	-0.00043623	-1.3091	-0.00084348	644.677	69.066	1.5569	69.066	68.821	70.378	0					315	86	8	0
EMVQSLEQQLVLEKEK	16	Unmodified	_EMVQSLEQQLVLEKEK_							0	0	0	0	1	Q9BZS1;B7ZLG1;Q9BZS1-2;Q9BZS1-3;A0A0C4DFW6;HA_FoxP3_CTerm	Q9BZS1	Q9BZS1	FOXP3	Forkhead box protein P3;Forkhead box protein P3, C-terminally processed;Forkhead box protein P3 41 kDa form	MULTI-MSMS	q170830_MG1233_ez_02	2	2	966.513	2	966.011	1930.01	107852	-0.063294	-6.1143e-05	0.35715	0.00034502	0.29386	0.00028387	966.012	69.057	0.44559	69.057	68.899	69.344	0					95	24	5	0
EPALLCTFPNPSAPR	15	BG_Methyl (R)	_EPALLCTFPNPSAPR(bg)_		EPALLCTFPNPSAPR(1)			EPALLCTFPNPSAPR(77.19)		0	0	1	0	0	Q9BZS1;B7ZLG1;Q9BZS1-2;Q9BZS1-3;Q9BZS1-4;A0A0C4DFW6;HA_FoxP3_CTerm	Q9BZS1	Q9BZS1	FOXP3	Forkhead box protein P3;Forkhead box protein P3, C-terminally processed;Forkhead box protein P3 41 kDa form	MULTI-MSMS	q170830_MG1233_ez_01	1	1	842.43	2	842.43	1682.85	127179	-0.14647	-0.00012339	-0.59843	-0.00050413	-0.7449	-0.00062752	842.43	75.803	0.7308	75.803	75.574	76.305	0					170	43	6	0
EPALLCTFPNPSAPR	15	BG_Methyl (R)	_EPALLCTFPNPSAPR(bg)_		EPALLCTFPNPSAPR(1)			EPALLCTFPNPSAPR(88.68)		0	0	1	0	0	Q9BZS1;B7ZLG1;Q9BZS1-2;Q9BZS1-3;Q9BZS1-4;A0A0C4DFW6;HA_FoxP3_CTerm	Q9BZS1	Q9BZS1	FOXP3	Forkhead box protein P3;Forkhead box protein P3, C-terminally processed;Forkhead box protein P3 41 kDa form	MULTI-MSMS	q170830_MG1233_ez_02	2	2	842.43	2	842.43	1682.85	121271	-0.16411	-0.00013825	0.10384	8.7482e-05	-0.060261	-5.0766e-05	842.43	75.803	0.58423	75.803	75.568	76.152	0					155	35	6	0
EPALLCTFPNPSAPR	15	Unmodified	_EPALLCTFPNPSAPR_							0	0	0	0	0	Q9BZS1;B7ZLG1;Q9BZS1-2;Q9BZS1-3;Q9BZS1-4;A0A0C4DFW6;HA_FoxP3_CTerm	Q9BZS1	Q9BZS1	FOXP3	Forkhead box protein P3;Forkhead box protein P3, C-terminally processed;Forkhead box protein P3 41 kDa form	MULTI-MSMS	q170830_MG1233_ez_01	1	1	835.422	2	835.422	1668.83	122582	-0.12813	-0.00010704	-1.0099	-0.00084365	-1.138	-0.00095069	835.424	75.376	1.5975	75.376	75.094	76.691	0					276	80	7	0
EPALLCTFPNPSAPR	15	Unmodified	_EPALLCTFPNPSAPR_							0	0	0	0	0	Q9BZS1;B7ZLG1;Q9BZS1-2;Q9BZS1-3;Q9BZS1-4;A0A0C4DFW6;HA_FoxP3_CTerm	Q9BZS1	Q9BZS1	FOXP3	Forkhead box protein P3;Forkhead box protein P3, C-terminally processed;Forkhead box protein P3 41 kDa form	MULTI-MSMS	q170830_MG1233_ez_01	1	1	557.284	3	557.284	1668.83	156568	-1.2645	-0.00070469	-0.31515	-0.00017563	-1.5797	-0.00088032	557.284	75.347	1.2814	75.347	75.079	76.36	-7.6294e-06					217	69	6	0
EPALLCTFPNPSAPR	15	Unmodified	_EPALLCTFPNPSAPR_							0	0	0	0	0	Q9BZS1;B7ZLG1;Q9BZS1-2;Q9BZS1-3;Q9BZS1-4;A0A0C4DFW6;HA_FoxP3_CTerm	Q9BZS1	Q9BZS1	FOXP3	Forkhead box protein P3;Forkhead box protein P3, C-terminally processed;Forkhead box protein P3 41 kDa form	MULTI-MSMS	q170830_MG1233_ez_02	2	2	835.423	2	835.422	1668.83	124900	-0.12458	-0.00010407	-0.77051	-0.0006437	-0.89509	-0.00074778	835.424	75.367	1.5338	75.367	75.086	76.62	0					319	80	7	0
EPALLCTFPNPSAPR	15	Unmodified	_EPALLCTFPNPSAPR_							0	0	0	0	0	Q9BZS1;B7ZLG1;Q9BZS1-2;Q9BZS1-3;Q9BZS1-4;A0A0C4DFW6;HA_FoxP3_CTerm	Q9BZS1	Q9BZS1	FOXP3	Forkhead box protein P3;Forkhead box protein P3, C-terminally processed;Forkhead box protein P3 41 kDa form	MULTI-MSMS	q170830_MG1233_ez_02	2	2	557.618	3	557.284	1668.83	155825	-1.1852	-0.00066048	-0.1865	-0.00010393	-1.3717	-0.00076441	557.284	75.359	1.2983	75.359	75.099	76.397	0					212	72	7	0
FHNMRPPFTYATLIR	15	Oxidation (M)	_FHNM(ox)RPPFTYATLIR_			FHNM(1)RPPFTYATLIR			FHNM(119.77)RPPFTYATLIR	0	0	0	1	1	Q9BZS1;B7ZLG1;Q9BZS1-2;Q9BZS1-3;Q9BZS1-4;A0A0C4DFW6;HA_FoxP3_CTerm	Q9BZS1	Q9BZS1	FOXP3	Forkhead box protein P3;Forkhead box protein P3, C-terminally processed;Forkhead box protein P3 41 kDa form	MULTI-MSMS	q170830_MG1233_ez_01	1	1	627.659	3	627.326	1878.96	141909	-1.2204	-0.00076557	-0.11906	-7.4689e-05	-1.3394	-0.00084026	627.66	62.365	1.961	62.365	62.074	64.035	0					407	108	6	0
FHNMRPPFTYATLIR	15	Oxidation (M)	_FHNM(ox)RPPFTYATLIR_			FHNM(1)RPPFTYATLIR			FHNM(116.84)RPPFTYATLIR	0	0	0	1	1	Q9BZS1;B7ZLG1;Q9BZS1-2;Q9BZS1-3;Q9BZS1-4;A0A0C4DFW6;HA_FoxP3_CTerm	Q9BZS1	Q9BZS1	FOXP3	Forkhead box protein P3;Forkhead box protein P3, C-terminally processed;Forkhead box protein P3 41 kDa form	MULTI-MSMS	q170830_MG1233_ez_01	1	1	470.996	4	470.746	1878.96	164756	-1.9273	-0.00090725	0.28727	0.00013523	-1.64	-0.00077202	470.997	62.377	1.398	62.377	62.095	63.493	0					242	73	6	0
FHNMRPPFTYATLIR	15	Oxidation (M)	_FHNM(ox)RPPFTYATLIR_			FHNM(1)RPPFTYATLIR			FHNM(106.58)RPPFTYATLIR	0	0	0	1	1	Q9BZS1;B7ZLG1;Q9BZS1-2;Q9BZS1-3;Q9BZS1-4;A0A0C4DFW6;HA_FoxP3_CTerm	Q9BZS1	Q9BZS1	FOXP3	Forkhead box protein P3;Forkhead box protein P3, C-terminally processed;Forkhead box protein P3 41 kDa form	MULTI-MSMS	q170830_MG1233_ez_02	2	2	470.745	4	470.746	1878.96	168890	-1.4381	-0.000677	-0.74179	-0.0003492	-2.1799	-0.0010262	470.997	62.002	1.3671	62.002	61.677	63.044	0					228	83	4	0
FHNMRPPFTYATLIR	15	Unmodified	_FHNMRPPFTYATLIR_							0	0	0	0	1	Q9BZS1;B7ZLG1;Q9BZS1-2;Q9BZS1-3;Q9BZS1-4;A0A0C4DFW6;HA_FoxP3_CTerm	Q9BZS1	Q9BZS1	FOXP3	Forkhead box protein P3;Forkhead box protein P3, C-terminally processed;Forkhead box protein P3 41 kDa form	MULTI-MSMS	q170830_MG1233_ez_01	1	1	466.998	4	466.748	1862.96	170010	-1.9991	-0.00093305	0.44889	0.00020952	-1.5502	-0.00072353	466.999	68.527	0.90768	68.527	68.162	69.069	0					131	45	4	0
FHNMRPPFTYATLIR	15	Unmodified	_FHNMRPPFTYATLIR_							0	0	0	0	1	Q9BZS1;B7ZLG1;Q9BZS1-2;Q9BZS1-3;Q9BZS1-4;A0A0C4DFW6;HA_FoxP3_CTerm	Q9BZS1	Q9BZS1	FOXP3	Forkhead box protein P3;Forkhead box protein P3, C-terminally processed;Forkhead box protein P3 41 kDa form	MULTI-MSMS	q170830_MG1233_ez_02	2	2	466.998	4	466.748	1862.96	165856	-1.6532	-0.00077161	0.0022601	1.0549e-06	-1.6509	-0.00077056	466.998	68.211	0.79465	68.211	67.736	68.531	0					124	46	4	0
GAVWTVDELEFR	12	BG_Methyl (R)	_GAVWTVDELEFR(bg)_		GAVWTVDELEFR(1)			GAVWTVDELEFR(94.69)		0	0	1	0	0	Q9BZS1;B7ZLG1;Q9BZS1-2;Q9BZS1-3;Q9BZS1-4;A0A0C4DFW6;HA_FoxP3_CTerm	Q9BZS1	Q9BZS1	FOXP3	Forkhead box protein P3;Forkhead box protein P3, C-terminally processed;Forkhead box protein P3 41 kDa form	MULTI-MSMS	q170830_MG1233_ez_01	1	1	718.364	2	718.364	1434.71	137016	-0.55711	-0.00040021	0.38062	0.00027342	-0.17649	-0.00012678	718.365	84.463	0.38235	84.463	84.332	84.714	-7.6294e-06					70	25	4	0
GAVWTVDELEFR	12	BG_Methyl (R)	_GAVWTVDELEFR(bg)_		GAVWTVDELEFR(1)			GAVWTVDELEFR(105.4)		0	0	1	0	0	Q9BZS1;B7ZLG1;Q9BZS1-2;Q9BZS1-3;Q9BZS1-4;A0A0C4DFW6;HA_FoxP3_CTerm	Q9BZS1	Q9BZS1	FOXP3	Forkhead box protein P3;Forkhead box protein P3, C-terminally processed;Forkhead box protein P3 41 kDa form	MULTI-MSMS	q170830_MG1233_ez_02	2	2	718.365	2	718.364	1434.71	137341	-0.42079	-0.00030228	0.68033	0.00048872	0.25954	0.00018644	718.365	84.428	0.39476	84.428	84.303	84.698	0					80	25	4	0
GAVWTVDELEFR	12	Unmodified	_GAVWTVDELEFR_							0	0	0	0	0	Q9BZS1;B7ZLG1;Q9BZS1-2;Q9BZS1-3;Q9BZS1-4;A0A0C4DFW6;HA_FoxP3_CTerm	Q9BZS1	Q9BZS1	FOXP3	Forkhead box protein P3;Forkhead box protein P3, C-terminally processed;Forkhead box protein P3 41 kDa form	MULTI-MSMS	q170830_MG1233_ez_01	1	1	711.858	2	711.357	1420.7	144273	-0.070663	-5.0266e-05	-1.2663	-0.00090079	-1.337	-0.00095105	711.355	80.513	0.29852	80.513	80.365	80.663	0					34	14	3	0
GAVWTVDELEFR	12	Unmodified	_GAVWTVDELEFR_							0	0	0	0	0	Q9BZS1;B7ZLG1;Q9BZS1-2;Q9BZS1-3;Q9BZS1-4;A0A0C4DFW6;HA_FoxP3_CTerm	Q9BZS1	Q9BZS1	FOXP3	Forkhead box protein P3;Forkhead box protein P3, C-terminally processed;Forkhead box protein P3 41 kDa form	MULTI-MSMS	q170830_MG1233_ez_01	1	1	711.356	2	711.357	1420.7	135757	-0.00049306	-3.5074e-07	-1.085	-0.00077182	-1.0855	-0.00077217	711.357	81.552	1.7389	81.552	81.352	83.091	7.6294e-06					301	92	6	0
GAVWTVDELEFR	12	Unmodified	_GAVWTVDELEFR_							0	0	0	0	0	Q9BZS1;B7ZLG1;Q9BZS1-2;Q9BZS1-3;Q9BZS1-4;A0A0C4DFW6;HA_FoxP3_CTerm	Q9BZS1	Q9BZS1	FOXP3	Forkhead box protein P3;Forkhead box protein P3, C-terminally processed;Forkhead box protein P3 41 kDa form	MULTI-MSMS	q170830_MG1233_ez_01	1	1	474.573	3	474.574	1420.7	170891	-1.1489	-0.00054525	-0.76439	-0.00036276	-1.9133	-0.00090801	474.573	81.549	0.58722	81.549	81.382	81.969	0					86	31	5	0
GAVWTVDELEFR	12	Unmodified	_GAVWTVDELEFR_							0	0	0	0	0	Q9BZS1;B7ZLG1;Q9BZS1-2;Q9BZS1-3;Q9BZS1-4;A0A0C4DFW6;HA_FoxP3_CTerm	Q9BZS1	Q9BZS1	FOXP3	Forkhead box protein P3;Forkhead box protein P3, C-terminally processed;Forkhead box protein P3 41 kDa form	MSMS	q170830_MG1233_ez_01	1	1	711.355	2	711.357	1420.7	NaN	NaN	NaN	NaN	NaN	NaN	NaN	NaN	82.469	1	82.469	81.969	82.969	-7.6294e-06								0
GAVWTVDELEFR	12	Unmodified	_GAVWTVDELEFR_							0	0	0	0	0	Q9BZS1;B7ZLG1;Q9BZS1-2;Q9BZS1-3;Q9BZS1-4;A0A0C4DFW6;HA_FoxP3_CTerm	Q9BZS1	Q9BZS1	FOXP3	Forkhead box protein P3;Forkhead box protein P3, C-terminally processed;Forkhead box protein P3 41 kDa form	MULTI-SECPEP	q170830_MG1233_ez_01	1	1	474.585	3	474.574	1420.7	NaN	-1.8423	-0.00087429	1.528	0.00072517	-0.31422	-0.00014912	474.909	71.186	0.23945	71.186	71.092	71.331	0					10	6	3	0
GAVWTVDELEFR	12	Unmodified	_GAVWTVDELEFR_							0	0	0	0	0	Q9BZS1;B7ZLG1;Q9BZS1-2;Q9BZS1-3;Q9BZS1-4;A0A0C4DFW6;HA_FoxP3_CTerm	Q9BZS1	Q9BZS1	FOXP3	Forkhead box protein P3;Forkhead box protein P3, C-terminally processed;Forkhead box protein P3 41 kDa form	MULTI-MSMS	q170830_MG1233_ez_02	2	2	711.858	2	711.357	1420.7	136148	0.46969	0.00033412	-1.6531	-0.001176	-1.1834	-0.00084183	711.355	80.48	0.45601	80.48	80.335	80.791	0					62	24	4	0
GAVWTVDELEFR	12	Unmodified	_GAVWTVDELEFR_							0	0	0	0	0	Q9BZS1;B7ZLG1;Q9BZS1-2;Q9BZS1-3;Q9BZS1-4;A0A0C4DFW6;HA_FoxP3_CTerm	Q9BZS1	Q9BZS1	FOXP3	Forkhead box protein P3;Forkhead box protein P3, C-terminally processed;Forkhead box protein P3 41 kDa form	MULTI-MSMS	q170830_MG1233_ez_02	2	2	711.357	2	711.357	1420.7	137747	0.41884	0.00029795	-1.2771	-0.00090849	-0.85828	-0.00061054	711.357	81.495	2.6628	81.495	81.311	83.974	0					399	139	7	0
GAVWTVDELEFR	12	Unmodified	_GAVWTVDELEFR_							0	0	0	0	0	Q9BZS1;B7ZLG1;Q9BZS1-2;Q9BZS1-3;Q9BZS1-4;A0A0C4DFW6;HA_FoxP3_CTerm	Q9BZS1	Q9BZS1	FOXP3	Forkhead box protein P3;Forkhead box protein P3, C-terminally processed;Forkhead box protein P3 41 kDa form	MULTI-MSMS	q170830_MG1233_ez_02	2	2	474.573	3	474.574	1420.7	169557	-0.42294	-0.00020072	-1.3587	-0.00064478	-1.7816	-0.0008455	474.573	81.495	0.56016	81.495	81.363	81.923	7.6294e-06					79	25	5	0
GAVWTVDELEFRK	13	Unmodified	_GAVWTVDELEFRK_							0	0	0	0	1	Q9BZS1;B7ZLG1;Q9BZS1-2;Q9BZS1-3;Q9BZS1-4;A0A0C4DFW6;HA_FoxP3_CTerm	Q9BZS1	Q9BZS1	FOXP3	Forkhead box protein P3;Forkhead box protein P3, C-terminally processed;Forkhead box protein P3 41 kDa form	MULTI-MSMS	q170830_MG1233_ez_01	1	1	517.273	3	517.272	1548.79	160930	-1.7693	-0.0009152	0.24025	0.00012428	-1.529	-0.00079093	517.273	71.247	1.3411	71.247	70.966	72.307	7.6294e-06					284	70	7	0
GAVWTVDELEFRK	13	Unmodified	_GAVWTVDELEFRK_							0	0	0	0	1	Q9BZS1;B7ZLG1;Q9BZS1-2;Q9BZS1-3;Q9BZS1-4;A0A0C4DFW6;HA_FoxP3_CTerm	Q9BZS1	Q9BZS1	FOXP3	Forkhead box protein P3;Forkhead box protein P3, C-terminally processed;Forkhead box protein P3 41 kDa form	MULTI-MSMS	q170830_MG1233_ez_01	1	1	775.404	2	775.404	1548.79	128802	-0.48315	-0.00037464	-0.54378	-0.00042165	-1.0269	-0.00079628	775.404	71.254	1.2958	71.254	71.025	72.321	0					206	67	5	0
GAVWTVDELEFRK	13	Unmodified	_GAVWTVDELEFRK_							0	0	0	0	1	Q9BZS1;B7ZLG1;Q9BZS1-2;Q9BZS1-3;Q9BZS1-4;A0A0C4DFW6;HA_FoxP3_CTerm	Q9BZS1	Q9BZS1	FOXP3	Forkhead box protein P3;Forkhead box protein P3, C-terminally processed;Forkhead box protein P3 41 kDa form	MULTI-MSMS	q170830_MG1233_ez_01	1	1	517.271	3	517.272	1548.79	164687	-1.6048	-0.00083013	0.33246	0.00017197	-1.2724	-0.00065815	517.606	72.455	1.4514	72.455	72.247	73.699	0					147	58	5	0
GAVWTVDELEFRK	13	Unmodified	_GAVWTVDELEFRK_							0	0	0	0	1	Q9BZS1;B7ZLG1;Q9BZS1-2;Q9BZS1-3;Q9BZS1-4;A0A0C4DFW6;HA_FoxP3_CTerm	Q9BZS1	Q9BZS1	FOXP3	Forkhead box protein P3;Forkhead box protein P3, C-terminally processed;Forkhead box protein P3 41 kDa form	MULTI-MSMS	q170830_MG1233_ez_02	2	2	517.272	3	517.272	1548.79	162337	-1.3154	-0.0006804	1.4496	0.00074983	0.13424	6.9437e-05	517.273	69.269	0.42094	69.269	69.127	69.548	-7.6294e-06					77	25	4	0
GAVWTVDELEFRK	13	Unmodified	_GAVWTVDELEFRK_							0	0	0	0	1	Q9BZS1;B7ZLG1;Q9BZS1-2;Q9BZS1-3;Q9BZS1-4;A0A0C4DFW6;HA_FoxP3_CTerm	Q9BZS1	Q9BZS1	FOXP3	Forkhead box protein P3;Forkhead box protein P3, C-terminally processed;Forkhead box protein P3 41 kDa form	MULTI-MSMS	q170830_MG1233_ez_02	2	2	517.271	3	517.272	1548.79	160855	-1.2531	-0.00064821	0.03884	2.0091e-05	-1.2143	-0.00062812	517.273	71.155	1.2966	71.155	70.853	72.15	0					296	64	6	0
GAVWTVDELEFRK	13	Unmodified	_GAVWTVDELEFRK_							0	0	0	0	1	Q9BZS1;B7ZLG1;Q9BZS1-2;Q9BZS1-3;Q9BZS1-4;A0A0C4DFW6;HA_FoxP3_CTerm	Q9BZS1	Q9BZS1	FOXP3	Forkhead box protein P3;Forkhead box protein P3, C-terminally processed;Forkhead box protein P3 41 kDa form	MULTI-MSMS	q170830_MG1233_ez_02	2	2	775.405	2	775.404	1548.79	130353	-0.50632	-0.0003926	-0.11347	-8.7984e-05	-0.61979	-0.00048059	775.404	71.154	1.2106	71.154	70.909	72.119	0					198	59	6	0
GAVWTVDELEFRK	13	Unmodified	_GAVWTVDELEFRK_							0	0	0	0	1	Q9BZS1;B7ZLG1;Q9BZS1-2;Q9BZS1-3;Q9BZS1-4;A0A0C4DFW6;HA_FoxP3_CTerm	Q9BZS1	Q9BZS1	FOXP3	Forkhead box protein P3;Forkhead box protein P3, C-terminally processed;Forkhead box protein P3 41 kDa form	MULTI-MSMS	q170830_MG1233_ez_02	2	2	517.271	3	517.272	1548.79	164492	-1.2834	-0.00066386	0.90637	0.00046884	-0.37702	-0.00019502	517.272	72.32	1.0583	72.32	72.082	73.14	0					163	57	5	0
GGAHASSSSLNPMPPSQLQLPTLPLVMVAPSGAR	34	2 Oxidation (M)	_GGAHASSSSLNPM(ox)PPSQLQLPTLPLVM(ox)VAPSGAR_			GGAHASSSSLNPM(1)PPSQLQLPTLPLVM(1)VAPSGAR			GGAHASSSSLNPM(78.14)PPSQLQLPTLPLVM(78.14)VAPSGAR	0	0	0	2	0	Q9BZS1;B7ZLG1;Q9BZS1-4	Q9BZS1	Q9BZS1	FOXP3	Forkhead box protein P3;Forkhead box protein P3, C-terminally processed;Forkhead box protein P3 41 kDa form	MULTI-MSMS	q170830_MG1233_ez_01	1	1	1134.92	3	1134.25	3399.73	99372.1	0.81443	0.00092376	0.50702	0.00057509	1.3214	0.0014989	1134.92	82.719	1.9859	82.719	82.395	84.381	0					173	111	3	0
GGAHASSSSLNPMPPSQLQLPTLPLVMVAPSGAR	34	2 Oxidation (M)	_GGAHASSSSLNPM(ox)PPSQLQLPTLPLVM(ox)VAPSGAR_			GGAHASSSSLNPM(1)PPSQLQLPTLPLVM(1)VAPSGAR			GGAHASSSSLNPM(82.74)PPSQLQLPTLPLVM(82.74)VAPSGAR	0	0	0	2	0	Q9BZS1;B7ZLG1;Q9BZS1-4	Q9BZS1	Q9BZS1	FOXP3	Forkhead box protein P3;Forkhead box protein P3, C-terminally processed;Forkhead box protein P3 41 kDa form	MULTI-MSMS	q170830_MG1233_ez_01	1	1	1134.92	3	1134.25	3399.73	99623.3	0.52765	0.00059849	0.43596	0.00049449	0.96361	0.001093	1134.92	83.284	1.5976	83.284	83.164	84.761	0					192	101	2	0
GGAHASSSSLNPMPPSQLQLPTLPLVMVAPSGAR	34	2 Oxidation (M)	_GGAHASSSSLNPM(ox)PPSQLQLPTLPLVM(ox)VAPSGAR_			GGAHASSSSLNPM(1)PPSQLQLPTLPLVM(1)VAPSGAR			GGAHASSSSLNPM(106.61)PPSQLQLPTLPLVM(106.61)VAPSGAR	0	0	0	2	0	Q9BZS1;B7ZLG1;Q9BZS1-4	Q9BZS1	Q9BZS1	FOXP3	Forkhead box protein P3;Forkhead box protein P3, C-terminally processed;Forkhead box protein P3 41 kDa form	MULTI-MSMS	q170830_MG1233_ez_02	2	2	1134.59	3	1134.25	3399.73	98446.2	0.17446	0.00019789	0.085432	9.6901e-05	0.2599	0.00029479	1134.92	83.254	1.9818	83.254	83.02	85.002	0					527	120	8	0
GGAHASSSSLNPMPPSQLQLPTLPLVMVAPSGAR	34	Oxidation (M)	_GGAHASSSSLNPMPPSQLQLPTLPLVM(ox)VAPSGAR_			GGAHASSSSLNPMPPSQLQLPTLPLVM(1)VAPSGAR			GGAHASSSSLNPM(-67.82)PPSQLQLPTLPLVM(67.82)VAPSGAR	0	0	0	1	0	Q9BZS1;B7ZLG1;Q9BZS1-4	Q9BZS1	Q9BZS1	FOXP3	Forkhead box protein P3;Forkhead box protein P3, C-terminally processed;Forkhead box protein P3 41 kDa form	MULTI-MSMS	q170830_MG1233_ez_01	1	1	1129.59	3	1128.92	3383.73	101091	0.16126	0.00018205	-0.058852	-6.644e-05	0.10241	0.00011561	1129.25	84.747	0.82191	84.747	84.501	85.323	0					273	53	8	0
GGAHASSSSLNPMPPSQLQLPTLPLVMVAPSGAR	34	Oxidation (M)	_GGAHASSSSLNPMPPSQLQLPTLPLVM(ox)VAPSGAR_			GGAHASSSSLNPMPPSQLQLPTLPLVM(1)VAPSGAR			GGAHASSSSLNPM(-36.26)PPSQLQLPTLPLVM(36.26)VAPSGAR	0	0	0	1	0	Q9BZS1;B7ZLG1;Q9BZS1-4	Q9BZS1	Q9BZS1	FOXP3	Forkhead box protein P3;Forkhead box protein P3, C-terminally processed;Forkhead box protein P3 41 kDa form	MULTI-MSMS	q170830_MG1233_ez_01	1	1	847.441	4	846.941	3383.73	125210	-0.17328	-0.00014676	-0.38992	-0.00033024	-0.5632	-0.000477	847.442	84.751	0.8029	84.751	84.491	85.294	0					269	52	9	0
GGAHASSSSLNPMPPSQLQLPTLPLVMVAPSGAR	34	Oxidation (M)	_GGAHASSSSLNPM(ox)PPSQLQLPTLPLVMVAPSGAR_			GGAHASSSSLNPM(1)PPSQLQLPTLPLVMVAPSGAR			GGAHASSSSLNPM(47.71)PPSQLQLPTLPLVM(-47.71)VAPSGAR	0	0	0	1	0	Q9BZS1;B7ZLG1;Q9BZS1-4	Q9BZS1	Q9BZS1	FOXP3	Forkhead box protein P3;Forkhead box protein P3, C-terminally processed;Forkhead box protein P3 41 kDa form	MULTI-MSMS	q170830_MG1233_ez_01	1	1	1129.25	3	1128.92	3383.73	100628	0.19299	0.00021787	-0.27352	-0.00030878	-0.080529	-9.0911e-05	1129.25	85.768	1.3862	85.768	85.282	86.668	0					335	84	9	0
GGAHASSSSLNPMPPSQLQLPTLPLVMVAPSGAR	34	Oxidation (M)	_GGAHASSSSLNPMPPSQLQLPTLPLVM(ox)VAPSGAR_			GGAHASSSSLNPMPPSQLQLPTLPLVM(1)VAPSGAR			GGAHASSSSLNPM(-52.4)PPSQLQLPTLPLVM(52.4)VAPSGAR	0	0	0	1	0	Q9BZS1;B7ZLG1;Q9BZS1-4	Q9BZS1	Q9BZS1	FOXP3	Forkhead box protein P3;Forkhead box protein P3, C-terminally processed;Forkhead box protein P3 41 kDa form	MULTI-MSMS	q170830_MG1233_ez_02	2	2	1129.59	3	1128.92	3383.73	100476	-0.21093	-0.00023813	0.44958	0.00050754	0.23865	0.00026942	1129.59	84.712	0.84317	84.712	84.434	85.277	0					339	55	9	0
GGAHASSSSLNPMPPSQLQLPTLPLVMVAPSGAR	34	Oxidation (M)	_GGAHASSSSLNPMPPSQLQLPTLPLVM(ox)VAPSGAR_			GGAHASSSSLNPM(0.001)PPSQLQLPTLPLVM(0.999)VAPSGAR			GGAHASSSSLNPM(-30.18)PPSQLQLPTLPLVM(30.18)VAPSGAR	0	0	0	1	0	Q9BZS1;B7ZLG1;Q9BZS1-4	Q9BZS1	Q9BZS1	FOXP3	Forkhead box protein P3;Forkhead box protein P3, C-terminally processed;Forkhead box protein P3 41 kDa form	MULTI-MSMS	q170830_MG1233_ez_02	2	2	847.442	4	846.941	3383.73	122681	-0.033772	-2.8603e-05	-0.68466	-0.00057987	-0.71843	-0.00060847	847.192	84.698	0.81659	84.698	84.445	85.262	0					329	53	9	0
GGAHASSSSLNPMPPSQLQLPTLPLVMVAPSGAR	34	Oxidation (M)	_GGAHASSSSLNPM(ox)PPSQLQLPTLPLVMVAPSGAR_			GGAHASSSSLNPM(1)PPSQLQLPTLPLVMVAPSGAR			GGAHASSSSLNPM(112.24)PPSQLQLPTLPLVM(-112.24)VAPSGAR	0	0	0	1	0	Q9BZS1;B7ZLG1;Q9BZS1-4	Q9BZS1	Q9BZS1	FOXP3	Forkhead box protein P3;Forkhead box protein P3, C-terminally processed;Forkhead box protein P3 41 kDa form	MULTI-MSMS	q170830_MG1233_ez_02	2	2	1129.25	3	1128.92	3383.73	100114	-0.082887	-9.3572e-05	-0.48126	-0.00054331	-0.56415	-0.00063688	1129.59	85.755	1.6371	85.755	85.173	86.81	0					430	101	6	0
GGAHASSSSLNPMPPSQLQLPTLPLVMVAPSGAR	34	Oxidation (M)	_GGAHASSSSLNPM(ox)PPSQLQLPTLPLVMVAPSGAR_			GGAHASSSSLNPM(0.999)PPSQLQLPTLPLVM(0.001)VAPSGAR			GGAHASSSSLNPM(30.87)PPSQLQLPTLPLVM(-30.87)VAPSGAR	0	0	0	1	0	Q9BZS1;B7ZLG1;Q9BZS1-4	Q9BZS1	Q9BZS1	FOXP3	Forkhead box protein P3;Forkhead box protein P3, C-terminally processed;Forkhead box protein P3 41 kDa form	MULTI-MSMS	q170830_MG1233_ez_02	2	2	678.154	5	677.754	3383.73	138220	-0.86969	-0.00058944	-1.0265	-0.00069575	-1.8962	-0.0012852	678.154	85.763	0.36217	85.763	85.565	85.927	0					96	20	7	0
GPGGTFQGR	9	Unmodified	_GPGGTFQGR_							0	0	0	0	0	Q9BZS1;B7ZLG1;Q9BZS1-2;Q9BZS1-3;Q9BZS1-4;A0A0C4DFW6	Q9BZS1	Q9BZS1	FOXP3	Forkhead box protein P3;Forkhead box protein P3, C-terminally processed;Forkhead box protein P3 41 kDa form	MULTI-MSMS	q170830_MG1233_ez_01	1	1	438.719	2	438.72	875.425	176766	-1.8477	-0.00081064	-1.1471	-0.00050327	-2.9949	-0.0013139	438.72	25.645	5.1782	25.645	25.273	30.452	-1.9073e-06					853	448	5	0
GPGGTFQGR	9	Unmodified	_GPGGTFQGR_							0	0	0	0	0	Q9BZS1;B7ZLG1;Q9BZS1-2;Q9BZS1-3;Q9BZS1-4;A0A0C4DFW6	Q9BZS1	Q9BZS1	FOXP3	Forkhead box protein P3;Forkhead box protein P3, C-terminally processed;Forkhead box protein P3 41 kDa form	MULTI-MSMS	q170830_MG1233_ez_02	2	2	438.719	2	438.72	875.425	175418	-2.1351	-0.00093673	-1.0589	-0.00046456	-3.194	-0.0014013	438.72	25.58	4.9332	25.58	25.239	30.172	0					787	434	5	0
GSCCIVAAGSQGPVVPAWSGPR	22	Unmodified	_GSCCIVAAGSQGPVVPAWSGPR_							0	0	0	0	0	Q9BZS1;B7ZLG1;Q9BZS1-2;Q9BZS1-3;Q9BZS1-4;A0A0C4DFW6;HA_FoxP3_CTerm	Q9BZS1	Q9BZS1	FOXP3	Forkhead box protein P3;Forkhead box protein P3, C-terminally processed;Forkhead box protein P3 41 kDa form	MULTI-MSMS	q170830_MG1233_ez_01	1	1	1108.03	2	1107.03	2212.05	95050	0.3961	0.0004385	-0.054746	-6.0605e-05	0.34135	0.00037789	1107.53	73.59	0.55862	73.59	73.421	73.98	0					98	25	7	0
GSCCIVAAGSQGPVVPAWSGPR	22	Unmodified	_GSCCIVAAGSQGPVVPAWSGPR_							0	0	0	0	0	Q9BZS1;B7ZLG1;Q9BZS1-2;Q9BZS1-3;Q9BZS1-4;A0A0C4DFW6;HA_FoxP3_CTerm	Q9BZS1	Q9BZS1	FOXP3	Forkhead box protein P3;Forkhead box protein P3, C-terminally processed;Forkhead box protein P3 41 kDa form	MULTI-MSMS	q170830_MG1233_ez_02	2	2	1107.53	2	1107.03	2212.05	99496.6	-0.13248	-0.00014666	0.71343	0.00078979	0.58095	0.00064313	1107.54	73.565	0.59653	73.565	73.333	73.93	0					132	30	7	0
GSCCIVAAGSQGPVVPAWSGPR	22	Unmodified	_GSCCIVAAGSQGPVVPAWSGPR_							0	0	0	0	0	Q9BZS1;B7ZLG1;Q9BZS1-2;Q9BZS1-3;Q9BZS1-4;A0A0C4DFW6;HA_FoxP3_CTerm	Q9BZS1	Q9BZS1	FOXP3	Forkhead box protein P3;Forkhead box protein P3, C-terminally processed;Forkhead box protein P3 41 kDa form	MULTI-MSMS	q170830_MG1233_ez_02	2	2	554.27	4	554.02	2212.05	146196	-1.0675	-0.00059141	-0.3676	-0.00020366	-1.4351	-0.00079506	554.271	73.57	0.40215	73.57	73.389	73.791	0					59	19	5	0
HCQADHLLDEK	11	Unmodified	_HCQADHLLDEK_							0	0	0	0	0	Q9BZS1;B7ZLG1;Q9BZS1-2;Q9BZS1-3;Q9BZS1-4;A0A0C4DFW6;HA_FoxP3_CTerm	Q9BZS1	Q9BZS1	FOXP3	Forkhead box protein P3;Forkhead box protein P3, C-terminally processed;Forkhead box protein P3 41 kDa form	MULTI-MSMS	q170830_MG1233_ez_01	1	1	455.878	3	455.879	1364.61	170050	-1.3708	-0.00062493	-0.2909	-0.00013262	-1.6617	-0.00075755	455.879	28.662	2.2669	28.662	28.43	30.697	0					643	194	6	0
HCQADHLLDEK	11	Unmodified	_HCQADHLLDEK_							0	0	0	0	0	Q9BZS1;B7ZLG1;Q9BZS1-2;Q9BZS1-3;Q9BZS1-4;A0A0C4DFW6;HA_FoxP3_CTerm	Q9BZS1	Q9BZS1	FOXP3	Forkhead box protein P3;Forkhead box protein P3, C-terminally processed;Forkhead box protein P3 41 kDa form	MULTI-MSMS	q170830_MG1233_ez_01	1	1	683.315	2	683.314	1364.61	142468	-0.83436	-0.00057013	0.45715	0.00031238	-0.3772	-0.00025775	683.315	28.669	0.98422	28.669	28.471	29.455	0					271	87	5	0
HCQADHLLDEK	11	Unmodified	_HCQADHLLDEK_							0	0	0	0	0	Q9BZS1;B7ZLG1;Q9BZS1-2;Q9BZS1-3;Q9BZS1-4;A0A0C4DFW6;HA_FoxP3_CTerm	Q9BZS1	Q9BZS1	FOXP3	Forkhead box protein P3;Forkhead box protein P3, C-terminally processed;Forkhead box protein P3 41 kDa form	MULTI-MSMS	q170830_MG1233_ez_01	1	1	342.161	4	342.161	1364.61	202137	-1.601	-0.0005478	-0.34032	-0.00011644	-1.9413	-0.00066425	342.161	28.678	0.69025	28.678	28.491	29.181	0					171	61	4	0
HCQADHLLDEK	11	Unmodified	_HCQADHLLDEK_							0	0	0	0	0	Q9BZS1;B7ZLG1;Q9BZS1-2;Q9BZS1-3;Q9BZS1-4;A0A0C4DFW6;HA_FoxP3_CTerm	Q9BZS1	Q9BZS1	FOXP3	Forkhead box protein P3;Forkhead box protein P3, C-terminally processed;Forkhead box protein P3 41 kDa form	MULTI-MSMS	q170830_MG1233_ez_02	2	2	455.878	3	455.879	1364.61	172498	-1.8034	-0.00082212	-0.31555	-0.00014385	-2.1189	-0.00096597	455.879	28.486	2.3732	28.486	28.237	30.61	0					717	214	5	0
HCQADHLLDEK	11	Unmodified	_HCQADHLLDEK_							0	0	0	0	0	Q9BZS1;B7ZLG1;Q9BZS1-2;Q9BZS1-3;Q9BZS1-4;A0A0C4DFW6;HA_FoxP3_CTerm	Q9BZS1	Q9BZS1	FOXP3	Forkhead box protein P3;Forkhead box protein P3, C-terminally processed;Forkhead box protein P3 41 kDa form	MULTI-MSMS	q170830_MG1233_ez_02	2	2	683.314	2	683.314	1364.61	137128	-1.0057	-0.00068719	0.093244	6.3715e-05	-0.91243	-0.00062348	683.315	28.484	1.1311	28.484	28.267	29.398	1.9073e-06					288	103	5	0
HCQADHLLDEK	11	Unmodified	_HCQADHLLDEK_							0	0	0	0	0	Q9BZS1;B7ZLG1;Q9BZS1-2;Q9BZS1-3;Q9BZS1-4;A0A0C4DFW6;HA_FoxP3_CTerm	Q9BZS1	Q9BZS1	FOXP3	Forkhead box protein P3;Forkhead box protein P3, C-terminally processed;Forkhead box protein P3 41 kDa form	MULTI-MSMS	q170830_MG1233_ez_02	2	2	342.16	4	342.161	1364.61	201768	-2.0535	-0.00070263	-0.34083	-0.00011662	-2.3943	-0.00081925	342.161	28.495	0.78658	28.495	28.305	29.091	0					195	72	5	0
HCQADHLLDEKGR	13	Unmodified	_HCQADHLLDEKGR_							0	0	0	0	1	Q9BZS1;B7ZLG1;Q9BZS1-2;Q9BZS1-3;Q9BZS1-4;A0A0C4DFW6;HA_FoxP3_CTerm	Q9BZS1	Q9BZS1	FOXP3	Forkhead box protein P3;Forkhead box protein P3, C-terminally processed;Forkhead box protein P3 41 kDa form	MULTI-MSMS	q170830_MG1233_ez_01	1	1	395.44	4	395.441	1577.74	185699	-1.954	-0.00077268	-0.68392	-0.00027045	-2.6379	-0.0010431	395.442	25.266	5.5498	25.266	25.085	30.635	0					1094	476	6	0
HCQADHLLDEKGR	13	Unmodified	_HCQADHLLDEKGR_							0	0	0	0	1	Q9BZS1;B7ZLG1;Q9BZS1-2;Q9BZS1-3;Q9BZS1-4;A0A0C4DFW6;HA_FoxP3_CTerm	Q9BZS1	Q9BZS1	FOXP3	Forkhead box protein P3;Forkhead box protein P3, C-terminally processed;Forkhead box protein P3 41 kDa form	MULTI-MSMS	q170830_MG1233_ez_01	1	1	526.919	3	526.92	1577.74	156675	-1.3125	-0.00069158	-0.47088	-0.00024812	-1.7834	-0.0009397	526.92	25.299	1.896	25.299	25.085	26.981	0					381	157	4	0
HCQADHLLDEKGR	13	Unmodified	_HCQADHLLDEKGR_							0	0	0	0	1	Q9BZS1;B7ZLG1;Q9BZS1-2;Q9BZS1-3;Q9BZS1-4;A0A0C4DFW6;HA_FoxP3_CTerm	Q9BZS1	Q9BZS1	FOXP3	Forkhead box protein P3;Forkhead box protein P3, C-terminally processed;Forkhead box protein P3 41 kDa form	MULTI-MSMS	q170830_MG1233_ez_01	1	1	789.875	2	789.876	1577.74	122208	-0.11231	-8.8708e-05	-0.64585	-0.00051014	-0.75816	-0.00059885	789.875	25.284	0.50057	25.284	25.142	25.642	0					121	38	4	0
HCQADHLLDEKGR	13	Unmodified	_HCQADHLLDEKGR_							0	0	0	0	1	Q9BZS1;B7ZLG1;Q9BZS1-2;Q9BZS1-3;Q9BZS1-4;A0A0C4DFW6;HA_FoxP3_CTerm	Q9BZS1	Q9BZS1	FOXP3	Forkhead box protein P3;Forkhead box protein P3, C-terminally processed;Forkhead box protein P3 41 kDa form	MULTI-MSMS	q170830_MG1233_ez_02	2	2	395.441	4	395.441	1577.74	184650	-2.1702	-0.00085821	-0.096606	-3.8202e-05	-2.2669	-0.00089641	395.442	25.012	2.1909	25.012	24.8	26.991	1.9073e-06					516	184	6	0
HCQADHLLDEKGR	13	Unmodified	_HCQADHLLDEKGR_							0	0	0	0	1	Q9BZS1;B7ZLG1;Q9BZS1-2;Q9BZS1-3;Q9BZS1-4;A0A0C4DFW6;HA_FoxP3_CTerm	Q9BZS1	Q9BZS1	FOXP3	Forkhead box protein P3;Forkhead box protein P3, C-terminally processed;Forkhead box protein P3 41 kDa form	MULTI-MSMS	q170830_MG1233_ez_02	2	2	526.919	3	526.92	1577.74	159033	-1.3559	-0.00071443	0.20191	0.00010639	-1.154	-0.00060804	526.92	25.017	2.0002	25.017	24.823	26.823	0					371	167	5	0
HCQADHLLDEKGR	13	Unmodified	_HCQADHLLDEKGR_							0	0	0	0	1	Q9BZS1;B7ZLG1;Q9BZS1-2;Q9BZS1-3;Q9BZS1-4;A0A0C4DFW6;HA_FoxP3_CTerm	Q9BZS1	Q9BZS1	FOXP3	Forkhead box protein P3;Forkhead box protein P3, C-terminally processed;Forkhead box protein P3 41 kDa form	MULTI-MSMS	q170830_MG1233_ez_02	2	2	789.876	2	789.876	1577.74	118403	-0.46747	-0.00036924	0.67814	0.00053565	0.21067	0.0001664	789.876	24.983	0.68351	24.983	24.843	25.527	-1.9073e-06					169	56	4	0
HLWGSHGNSTFPEFLHNMDYFK	22	Oxidation (M)	_HLWGSHGNSTFPEFLHNM(ox)DYFK_			HLWGSHGNSTFPEFLHNM(1)DYFK			HLWGSHGNSTFPEFLHNM(108.37)DYFK	0	0	0	1	0	Q9BZS1;B7ZLG1;Q9BZS1-2;Q9BZS1-3;Q9BZS1-4;A0A0C4DFW6;HA_FoxP3_CTerm	Q9BZS1	Q9BZS1	FOXP3	Forkhead box protein P3;Forkhead box protein P3, C-terminally processed;Forkhead box protein P3 41 kDa form	MULTI-MSMS	q170830_MG1233_ez_01	1	1	671.057	4	670.806	2679.2	140032	-0.868	-0.00058226	0.12023	8.0651e-05	-0.74777	-0.00050161	671.058	72.132	3.713	72.132	71.861	75.574	0					732	179	6	0
HLWGSHGNSTFPEFLHNMDYFK	22	Oxidation (M)	_HLWGSHGNSTFPEFLHNM(ox)DYFK_			HLWGSHGNSTFPEFLHNM(1)DYFK			HLWGSHGNSTFPEFLHNM(58.91)DYFK	0	0	0	1	0	Q9BZS1;B7ZLG1;Q9BZS1-2;Q9BZS1-3;Q9BZS1-4;A0A0C4DFW6;HA_FoxP3_CTerm	Q9BZS1	Q9BZS1	FOXP3	Forkhead box protein P3;Forkhead box protein P3, C-terminally processed;Forkhead box protein P3 41 kDa form	MULTI-MSMS	q170830_MG1233_ez_01	1	1	537.047	5	536.847	2679.2	156673	-1.4653	-0.00078665	0.35193	0.00018893	-1.1134	-0.00059772	537.048	72.132	1.9495	72.132	71.915	73.864	0					395	89	7	0
HLWGSHGNSTFPEFLHNMDYFK	22	Oxidation (M)	_HLWGSHGNSTFPEFLHNM(ox)DYFK_			HLWGSHGNSTFPEFLHNM(1)DYFK			HLWGSHGNSTFPEFLHNM(49.56)DYFK	0	0	0	1	0	Q9BZS1;B7ZLG1;Q9BZS1-2;Q9BZS1-3;Q9BZS1-4;A0A0C4DFW6;HA_FoxP3_CTerm	Q9BZS1	Q9BZS1	FOXP3	Forkhead box protein P3;Forkhead box protein P3, C-terminally processed;Forkhead box protein P3 41 kDa form	MULTI-MSMS	q170830_MG1233_ez_01	1	1	894.41	3	894.073	2679.2	112521	0.23895	0.00021364	0.74594	0.00066693	0.98489	0.00088057	894.408	72.129	1.3018	72.129	71.982	73.283	0					255	62	5	0
HLWGSHGNSTFPEFLHNMDYFK	22	Oxidation (M)	_HLWGSHGNSTFPEFLHNM(ox)DYFK_			HLWGSHGNSTFPEFLHNM(1)DYFK			HLWGSHGNSTFPEFLHNM(83.06)DYFK	0	0	0	1	0	Q9BZS1;B7ZLG1;Q9BZS1-2;Q9BZS1-3;Q9BZS1-4;A0A0C4DFW6;HA_FoxP3_CTerm	Q9BZS1	Q9BZS1	FOXP3	Forkhead box protein P3;Forkhead box protein P3, C-terminally processed;Forkhead box protein P3 41 kDa form	MULTI-MSMS	q170830_MG1233_ez_01	1	1	671.057	4	670.806	2679.2	139363	-1.0176	-0.00068258	0.31151	0.00020896	-0.70605	-0.00047362	671.057	76.52	3.9918	76.52	75.232	79.224	0					716	201	5	0
HLWGSHGNSTFPEFLHNMDYFK	22	Oxidation (M)	_HLWGSHGNSTFPEFLHNM(ox)DYFK_			HLWGSHGNSTFPEFLHNM(1)DYFK			HLWGSHGNSTFPEFLHNM(121.21)DYFK	0	0	0	1	0	Q9BZS1;B7ZLG1;Q9BZS1-2;Q9BZS1-3;Q9BZS1-4;A0A0C4DFW6;HA_FoxP3_CTerm	Q9BZS1	Q9BZS1	FOXP3	Forkhead box protein P3;Forkhead box protein P3, C-terminally processed;Forkhead box protein P3 41 kDa form	MULTI-MSMS	q170830_MG1233_ez_02	2	2	671.058	4	670.806	2679.2	139361	-0.70512	-0.000473	0.61195	0.0004105	-0.093168	-6.2497e-05	671.058	71.711	3.4134	71.711	71.292	74.705	0					622	171	5	0
HLWGSHGNSTFPEFLHNMDYFK	22	Oxidation (M)	_HLWGSHGNSTFPEFLHNM(ox)DYFK_			HLWGSHGNSTFPEFLHNM(1)DYFK			HLWGSHGNSTFPEFLHNM(57.81)DYFK	0	0	0	1	0	Q9BZS1;B7ZLG1;Q9BZS1-2;Q9BZS1-3;Q9BZS1-4;A0A0C4DFW6;HA_FoxP3_CTerm	Q9BZS1	Q9BZS1	FOXP3	Forkhead box protein P3;Forkhead box protein P3, C-terminally processed;Forkhead box protein P3 41 kDa form	MULTI-MSMS	q170830_MG1233_ez_02	2	2	894.408	3	894.073	2679.2	113943	0.043348	3.8756e-05	0.89913	0.00080389	0.94248	0.00084265	894.408	71.719	1.6254	71.719	71.515	73.14	0					296	86	6	0
HLWGSHGNSTFPEFLHNMDYFK	22	Oxidation (M)	_HLWGSHGNSTFPEFLHNM(ox)DYFK_			HLWGSHGNSTFPEFLHNM(1)DYFK			HLWGSHGNSTFPEFLHNM(47.69)DYFK	0	0	0	1	0	Q9BZS1;B7ZLG1;Q9BZS1-2;Q9BZS1-3;Q9BZS1-4;A0A0C4DFW6;HA_FoxP3_CTerm	Q9BZS1	Q9BZS1	FOXP3	Forkhead box protein P3;Forkhead box protein P3, C-terminally processed;Forkhead box protein P3 41 kDa form	MULTI-MSMS	q170830_MG1233_ez_02	2	2	537.047	5	536.847	2679.2	156625	-1.1879	-0.0006377	0.4273	0.0002294	-0.76057	-0.00040831	537.048	71.717	2.2038	71.717	71.483	73.687	0					436	110	5	0
HLWGSHGNSTFPEFLHNMDYFK	22	Oxidation (M)	_HLWGSHGNSTFPEFLHNM(ox)DYFK_			HLWGSHGNSTFPEFLHNM(1)DYFK			HLWGSHGNSTFPEFLHNM(80.3)DYFK	0	0	0	1	0	Q9BZS1;B7ZLG1;Q9BZS1-2;Q9BZS1-3;Q9BZS1-4;A0A0C4DFW6;HA_FoxP3_CTerm	Q9BZS1	Q9BZS1	FOXP3	Forkhead box protein P3;Forkhead box protein P3, C-terminally processed;Forkhead box protein P3 41 kDa form	MULTI-MSMS	q170830_MG1233_ez_02	2	2	671.056	4	670.806	2679.2	137881	-0.94845	-0.00063623	0.37748	0.00025322	-0.57098	-0.00038301	671.058	75.614	4.4112	75.614	74.705	79.116	-7.6294e-06					847	231	7	0
HLWGSHGNSTFPEFLHNMDYFK	22	Unmodified	_HLWGSHGNSTFPEFLHNMDYFK_							0	0	0	0	0	Q9BZS1;B7ZLG1;Q9BZS1-2;Q9BZS1-3;Q9BZS1-4;A0A0C4DFW6;HA_FoxP3_CTerm	Q9BZS1	Q9BZS1	FOXP3	Forkhead box protein P3;Forkhead box protein P3, C-terminally processed;Forkhead box protein P3 41 kDa form	MULTI-MSMS	q170830_MG1233_ez_01	1	1	667.059	4	666.808	2663.2	141962	-0.65653	-0.00043778	0.24925	0.0001662	-0.40729	-0.00027158	667.059	77.898	3.4307	77.898	77.614	81.045	7.6294e-06					724	185	7	0
HLWGSHGNSTFPEFLHNMDYFK	22	Unmodified	_HLWGSHGNSTFPEFLHNMDYFK_							0	0	0	0	0	Q9BZS1;B7ZLG1;Q9BZS1-2;Q9BZS1-3;Q9BZS1-4;A0A0C4DFW6;HA_FoxP3_CTerm	Q9BZS1	Q9BZS1	FOXP3	Forkhead box protein P3;Forkhead box protein P3, C-terminally processed;Forkhead box protein P3 41 kDa form	MULTI-MSMS	q170830_MG1233_ez_01	1	1	533.847	5	533.648	2663.2	153369	-1.7367	-0.0009268	0.4509	0.00024062	-1.2858	-0.00068617	533.849	77.883	1.4844	77.883	77.645	79.129	0					232	80	5	0
HLWGSHGNSTFPEFLHNMDYFK	22	Unmodified	_HLWGSHGNSTFPEFLHNMDYFK_							0	0	0	0	0	Q9BZS1;B7ZLG1;Q9BZS1-2;Q9BZS1-3;Q9BZS1-4;A0A0C4DFW6;HA_FoxP3_CTerm	Q9BZS1	Q9BZS1	FOXP3	Forkhead box protein P3;Forkhead box protein P3, C-terminally processed;Forkhead box protein P3 41 kDa form	MULTI-MSMS	q170830_MG1233_ez_01	1	1	667.057	4	666.808	2663.2	153552	-0.00033293	-2.22e-07	-3.0347	-0.0020236	-3.035	-0.0020238	667.055	80.54	0.16585	80.54	80.452	80.618	0					12	7	3	0
HLWGSHGNSTFPEFLHNMDYFK	22	Unmodified	_HLWGSHGNSTFPEFLHNMDYFK_							0	0	0	0	0	Q9BZS1;B7ZLG1;Q9BZS1-2;Q9BZS1-3;Q9BZS1-4;A0A0C4DFW6;HA_FoxP3_CTerm	Q9BZS1	Q9BZS1	FOXP3	Forkhead box protein P3;Forkhead box protein P3, C-terminally processed;Forkhead box protein P3 41 kDa form	MULTI-MSMS	q170830_MG1233_ez_02	2	2	667.058	4	666.808	2663.2	142772	-0.915	-0.00061013	0.29524	0.00019687	-0.61977	-0.00041326	667.059	77.526	2.3457	77.526	77.165	79.511	7.6294e-06					585	124	7	0
HLWGSHGNSTFPEFLHNMDYFK	22	Unmodified	_HLWGSHGNSTFPEFLHNMDYFK_							0	0	0	0	0	Q9BZS1;B7ZLG1;Q9BZS1-2;Q9BZS1-3;Q9BZS1-4;A0A0C4DFW6;HA_FoxP3_CTerm	Q9BZS1	Q9BZS1	FOXP3	Forkhead box protein P3;Forkhead box protein P3, C-terminally processed;Forkhead box protein P3 41 kDa form	MULTI-MSMS	q170830_MG1233_ez_02	2	2	533.848	5	533.648	2663.2	152372	-1.579	-0.00084262	-0.043599	-2.3267e-05	-1.6226	-0.00086588	533.848	77.558	1.5416	77.558	77.334	78.875	0					269	83	6	0
HLWGSHGNSTFPEFLHNMDYFK	22	Unmodified	_HLWGSHGNSTFPEFLHNMDYFK_							0	0	0	0	0	Q9BZS1;B7ZLG1;Q9BZS1-2;Q9BZS1-3;Q9BZS1-4;A0A0C4DFW6;HA_FoxP3_CTerm	Q9BZS1	Q9BZS1	FOXP3	Forkhead box protein P3;Forkhead box protein P3, C-terminally processed;Forkhead box protein P3 41 kDa form	MULTI-MSMS	q170830_MG1233_ez_02	2	2	667.058	4	666.808	2663.2	140827	0.021591	1.4397e-05	-0.033077	-2.2056e-05	-0.011486	-7.6589e-06	667.058	79.531	1.2382	79.531	79.178	80.416	0					173	64	5	0
HNLSLHK	7	Unmodified	_HNLSLHK_							0	0	0	0	0	G5E965;H0Y882;A0A0B4J2F3;E9PFD3;Q9H334-2;Q9H334-3;Q9H334-6;Q9H334-4;Q9H334-7;Q9H334;Q0PRL4;B7ZBM3;Q8IVH2-3;Q8IVH2-2;Q8IVH2;Q9BZS1;B7ZLG1;Q9BZS1-2;Q9BZS1-3;Q9BZS1-4;A0A0C4DFW6;HA_FoxP3_CTerm;A0A0U1RQE0;A8MUV4;A0A0U1RQR8;A0A0U1RQY3;A0A0U1RQM2;O15409-2;O15409;O15409-9;O15409-4	G5E965;Q9BZS1	Q9BZS1	FOXP1;FOXP2;FOXP4;FOXP3	Forkhead box protein P1;Forkhead box protein P4;Forkhead box protein P3;Forkhead box protein P3, C-terminally processed;Forkhead box protein P3 41 kDa form;Forkhead box protein P2	MULTI-MSMS	q170830_MG1233_ez_01	1	1	424.74	2	424.74	847.466	178615	-3.2137	-0.001365	1.0994	0.00046696	-2.1143	-0.00089802	424.741	18.658	1.2664	18.658	18.569	19.836	0					294	106	4	0
HNLSLHK	7	Unmodified	_HNLSLHK_							0	0	0	0	0	G5E965;H0Y882;A0A0B4J2F3;E9PFD3;Q9H334-2;Q9H334-3;Q9H334-6;Q9H334-4;Q9H334-7;Q9H334;Q0PRL4;B7ZBM3;Q8IVH2-3;Q8IVH2-2;Q8IVH2;Q9BZS1;B7ZLG1;Q9BZS1-2;Q9BZS1-3;Q9BZS1-4;A0A0C4DFW6;HA_FoxP3_CTerm;A0A0U1RQE0;A8MUV4;A0A0U1RQR8;A0A0U1RQY3;A0A0U1RQM2;O15409-2;O15409;O15409-9;O15409-4	G5E965;Q9BZS1	Q9BZS1	FOXP1;FOXP2;FOXP4;FOXP3	Forkhead box protein P1;Forkhead box protein P4;Forkhead box protein P3;Forkhead box protein P3, C-terminally processed;Forkhead box protein P3 41 kDa form;Forkhead box protein P2	MULTI-MSMS	q170830_MG1233_ez_02	2	2	424.74	2	424.74	847.466	179523	-2.8743	-0.0012208	0.56361	0.00023939	-2.3107	-0.00098146	424.741	18.788	1.2815	18.788	18.673	19.955	0					272	109	4	0
KDSTLSAVPQSSYPLLANGVCK	22	Unmodified	_KDSTLSAVPQSSYPLLANGVCK_							0	0	0	0	1	Q9BZS1;Q9BZS1-2;Q9BZS1-3;Q9BZS1-4;A0A0C4DFW6;HA_FoxP3_CTerm	Q9BZS1	Q9BZS1	FOXP3	Forkhead box protein P3;Forkhead box protein P3, C-terminally processed;Forkhead box protein P3 41 kDa form	MULTI-MSMS	q170830_MG1233_ez_01	1	1	1168.6	2	1168.1	2334.19	95673.8	0.13175	0.00015389	-0.63303	-0.00073945	-0.50129	-0.00058555	1168.6	69.049	0.38777	69.049	68.845	69.233	0					58	17	4	0
KDSTLSAVPQSSYPLLANGVCK	22	Unmodified	_KDSTLSAVPQSSYPLLANGVCK_							0	0	0	0	1	Q9BZS1;Q9BZS1-2;Q9BZS1-3;Q9BZS1-4;A0A0C4DFW6;HA_FoxP3_CTerm	Q9BZS1	Q9BZS1	FOXP3	Forkhead box protein P3;Forkhead box protein P3, C-terminally processed;Forkhead box protein P3 41 kDa form	MULTI-MSMS	q170830_MG1233_ez_02	2	2	1168.6	2	1168.1	2334.19	100219	-0.19744	-0.00023063	0.25613	0.00029918	0.058692	6.8558e-05	1168.1	69	0.42699	69	68.792	69.219	0					76	21	5	0
KDSTLSAVPQSSYPLLANGVCKWPGCEK	28	Unmodified	_KDSTLSAVPQSSYPLLANGVCKWPGCEK_							0	0	0	0	2	Q9BZS1;Q9BZS1-2;Q9BZS1-3;Q9BZS1-4;A0A0C4DFW6;HA_FoxP3_CTerm	Q9BZS1	Q9BZS1	FOXP3	Forkhead box protein P3;Forkhead box protein P3, C-terminally processed;Forkhead box protein P3 41 kDa form	MULTI-MSMS	q170830_MG1233_ez_01	1	1	774.136	4	773.885	3091.51	129950	-0.29246	-0.00022633	-0.34019	-0.00026326	-0.63265	-0.0004896	774.386	72.443	0.51471	72.443	72.117	72.632	0					88	26	5	0
LGPLPHLQALLQDR	14	Unmodified	_LGPLPHLQALLQDR_							0	0	0	0	0	Q9BZS1;B7ZLG1;Q9BZS1-4	Q9BZS1	Q9BZS1	FOXP3	Forkhead box protein P3;Forkhead box protein P3, C-terminally processed;Forkhead box protein P3 41 kDa form	MULTI-MSMS	q170830_MG1233_ez_01	1	1	785.956	2	785.957	1569.9	125957	-0.60366	-0.00047445	-1.3935	-0.0010952	-1.9971	-0.0015697	785.956	76.992	0.3185	76.992	76.832	77.151	0					48	17	4	0
LGPLPHLQALLQDR	14	Unmodified	_LGPLPHLQALLQDR_							0	0	0	0	0	Q9BZS1;B7ZLG1;Q9BZS1-4	Q9BZS1	Q9BZS1	FOXP3	Forkhead box protein P3;Forkhead box protein P3, C-terminally processed;Forkhead box protein P3 41 kDa form	MULTI-MSMS	q170830_MG1233_ez_02	2	2	524.306	3	524.307	1569.9	161145	-1.6449	-0.00086246	0.55792	0.00029252	-1.087	-0.00056994	524.308	76.879	1.0142	76.879	76.62	77.634	7.6294e-06					189	45	6	0
LGPLPHLQALLQDR	14	Unmodified	_LGPLPHLQALLQDR_							0	0	0	0	0	Q9BZS1;B7ZLG1;Q9BZS1-4	Q9BZS1	Q9BZS1	FOXP3	Forkhead box protein P3;Forkhead box protein P3, C-terminally processed;Forkhead box protein P3 41 kDa form	MULTI-MSMS	q170830_MG1233_ez_02	2	2	786.457	2	785.957	1569.9	128352	-0.78781	-0.00061918	-0.28481	-0.00022384	-1.0726	-0.00084303	785.957	76.868	0.40659	76.868	76.705	77.111	0					41	17	4	0
LSAMQAHLAGK	11	Oxidation (M)	_LSAM(ox)QAHLAGK_			LSAM(1)QAHLAGK			LSAM(64.82)QAHLAGK	0	0	0	1	0	Q9BZS1;B7ZLG1;Q9BZS1-2;Q9BZS1-3;A0A0C4DFW6;HA_FoxP3_CTerm	Q9BZS1	Q9BZS1	FOXP3	Forkhead box protein P3;Forkhead box protein P3, C-terminally processed;Forkhead box protein P3 41 kDa form	MULTI-MSMS	q170830_MG1233_ez_01	1	1	381.537	3	381.538	1141.59	193098	-2.0852	-0.0007956	-1.0837	-0.00041346	-3.1689	-0.0012091	381.538	26.954	0.39046	26.954	26.707	27.098	0					122	32	6	0
LSAMQAHLAGK	11	Oxidation (M)	_LSAM(ox)QAHLAGK_			LSAM(1)QAHLAGK			LSAM(106.68)QAHLAGK	0	0	0	1	0	Q9BZS1;B7ZLG1;Q9BZS1-2;Q9BZS1-3;A0A0C4DFW6;HA_FoxP3_CTerm	Q9BZS1	Q9BZS1	FOXP3	Forkhead box protein P3;Forkhead box protein P3, C-terminally processed;Forkhead box protein P3 41 kDa form	MULTI-MSMS	q170830_MG1233_ez_01	1	1	571.803	2	571.803	1141.59	152991	-1.012	-0.00057869	-0.78764	-0.00045038	-1.7997	-0.0010291	571.803	26.969	0.35858	26.969	26.692	27.05	0					100	29	5	0
LSAMQAHLAGK	11	Oxidation (M)	_LSAM(ox)QAHLAGK_			LSAM(1)QAHLAGK			LSAM(61.82)QAHLAGK	0	0	0	1	0	Q9BZS1;B7ZLG1;Q9BZS1-2;Q9BZS1-3;A0A0C4DFW6;HA_FoxP3_CTerm	Q9BZS1	Q9BZS1	FOXP3	Forkhead box protein P3;Forkhead box protein P3, C-terminally processed;Forkhead box protein P3 41 kDa form	MULTI-MSMS	q170830_MG1233_ez_01	1	1	381.538	3	381.538	1141.59	191950	-2.0631	-0.00078714	-0.90952	-0.00034701	-2.9726	-0.0011342	381.538	27.15	1.4957	27.15	27.05	28.546	1.9073e-06					401	131	5	0
LSAMQAHLAGK	11	Oxidation (M)	_LSAM(ox)QAHLAGK_			LSAM(1)QAHLAGK			LSAM(100.25)QAHLAGK	0	0	0	1	0	Q9BZS1;B7ZLG1;Q9BZS1-2;Q9BZS1-3;A0A0C4DFW6;HA_FoxP3_CTerm	Q9BZS1	Q9BZS1	FOXP3	Forkhead box protein P3;Forkhead box protein P3, C-terminally processed;Forkhead box protein P3 41 kDa form	MULTI-MSMS	q170830_MG1233_ez_01	1	1	571.803	2	571.803	1141.59	153147	-0.99171	-0.00056706	-0.67864	-0.00038805	-1.6704	-0.00095511	571.803	27.152	1.4824	27.152	27.031	28.513	0					324	130	5	0
LSAMQAHLAGK	11	Oxidation (M)	_LSAM(ox)QAHLAGK_			LSAM(1)QAHLAGK			LSAM(57.35)QAHLAGK	0	0	0	1	0	Q9BZS1;B7ZLG1;Q9BZS1-2;Q9BZS1-3;A0A0C4DFW6;HA_FoxP3_CTerm	Q9BZS1	Q9BZS1	FOXP3	Forkhead box protein P3;Forkhead box protein P3, C-terminally processed;Forkhead box protein P3 41 kDa form	MULTI-MSMS	q170830_MG1233_ez_01	1	1	381.537	3	381.538	1141.59	194261	-1.914	-0.00073025	0.65608	0.00025032	-1.2579	-0.00047993	381.538	28.832	1.168	28.832	28.481	29.649	1.9073e-06					267	104	3	0
LSAMQAHLAGK	11	Oxidation (M)	_LSAM(ox)QAHLAGK_			LSAM(1)QAHLAGK			LSAM(63.42)QAHLAGK	0	0	0	1	0	Q9BZS1;B7ZLG1;Q9BZS1-2;Q9BZS1-3;A0A0C4DFW6;HA_FoxP3_CTerm	Q9BZS1	Q9BZS1	FOXP3	Forkhead box protein P3;Forkhead box protein P3, C-terminally processed;Forkhead box protein P3 41 kDa form	MULTI-MSMS	q170830_MG1233_ez_01	1	1	381.537	3	381.538	1141.59	189874	-1.7815	-0.0006797	-0.50036	-0.00019091	-2.2818	-0.00087061	381.538	30.522	3.7699	30.522	29.488	33.258	-1.9073e-06					615	310	4	0
LSAMQAHLAGK	11	Oxidation (M)	_LSAM(ox)QAHLAGK_			LSAM(1)QAHLAGK			LSAM(87.64)QAHLAGK	0	0	0	1	0	Q9BZS1;B7ZLG1;Q9BZS1-2;Q9BZS1-3;A0A0C4DFW6;HA_FoxP3_CTerm	Q9BZS1	Q9BZS1	FOXP3	Forkhead box protein P3;Forkhead box protein P3, C-terminally processed;Forkhead box protein P3 41 kDa form	MULTI-MSMS	q170830_MG1233_ez_01	1	1	571.803	2	571.803	1141.59	151588	-0.70776	-0.0004047	-0.17046	-9.7468e-05	-0.87822	-0.00050217	571.803	30.723	2.4055	30.723	29.606	32.012	0					428	195	3	0
LSAMQAHLAGK	11	Oxidation (M)	_LSAM(ox)QAHLAGK_			LSAM(1)QAHLAGK			LSAM(58.37)QAHLAGK	0	0	0	1	0	Q9BZS1;B7ZLG1;Q9BZS1-2;Q9BZS1-3;A0A0C4DFW6;HA_FoxP3_CTerm	Q9BZS1	Q9BZS1	FOXP3	Forkhead box protein P3;Forkhead box protein P3, C-terminally processed;Forkhead box protein P3 41 kDa form	MULTI-MSMS	q170830_MG1233_ez_01	1	1	381.537	3	381.538	1141.59	194261	-1.787	-0.00068181	0.032722	1.2485e-05	-1.7543	-0.00066933	381.538	33.572	1.3512	33.572	33.191	34.542	0					264	111	3	0
LSAMQAHLAGK	11	Oxidation (M)	_LSAM(ox)QAHLAGK_			LSAM(1)QAHLAGK			LSAM(47.56)QAHLAGK	0	0	0	1	0	Q9BZS1;B7ZLG1;Q9BZS1-2;Q9BZS1-3;A0A0C4DFW6;HA_FoxP3_CTerm	Q9BZS1	Q9BZS1	FOXP3	Forkhead box protein P3;Forkhead box protein P3, C-terminally processed;Forkhead box protein P3 41 kDa form	MULTI-MSMS	q170830_MG1233_ez_01	1	1	381.537	3	381.538	1141.59	195940	-1.8119	-0.00069133	-0.13121	-5.0063e-05	-1.9432	-0.00074139	381.538	35.263	1.488	35.263	34.52	36.008	-3.8147e-06					223	114	2	0
LSAMQAHLAGK	11	Oxidation (M)	_LSAM(ox)QAHLAGK_			LSAM(1)QAHLAGK			LSAM(57.35)QAHLAGK	0	0	0	1	0	Q9BZS1;B7ZLG1;Q9BZS1-2;Q9BZS1-3;A0A0C4DFW6;HA_FoxP3_CTerm	Q9BZS1	Q9BZS1	FOXP3	Forkhead box protein P3;Forkhead box protein P3, C-terminally processed;Forkhead box protein P3 41 kDa form	MSMS	q170830_MG1233_ez_01	1	1	381.538	3	381.538	1141.59	NaN	NaN	NaN	NaN	NaN	NaN	NaN	NaN	31.926	1	31.926	31.426	32.426	1.9073e-06								0
LSAMQAHLAGK	11	Oxidation (M)	_LSAM(ox)QAHLAGK_			LSAM(1)QAHLAGK			LSAM(46.71)QAHLAGK	0	0	0	1	0	Q9BZS1;B7ZLG1;Q9BZS1-2;Q9BZS1-3;A0A0C4DFW6;HA_FoxP3_CTerm	Q9BZS1	Q9BZS1	FOXP3	Forkhead box protein P3;Forkhead box protein P3, C-terminally processed;Forkhead box protein P3 41 kDa form	MSMS	q170830_MG1233_ez_01	1	1	381.537	3	381.538	1141.59	NaN	NaN	NaN	NaN	NaN	NaN	NaN	NaN	32.442	1	32.442	31.942	32.942	0								0
LSAMQAHLAGK	11	Oxidation (M)	_LSAM(ox)QAHLAGK_			LSAM(1)QAHLAGK			LSAM(48.44)QAHLAGK	0	0	0	1	0	Q9BZS1;B7ZLG1;Q9BZS1-2;Q9BZS1-3;A0A0C4DFW6;HA_FoxP3_CTerm	Q9BZS1	Q9BZS1	FOXP3	Forkhead box protein P3;Forkhead box protein P3, C-terminally processed;Forkhead box protein P3 41 kDa form	MSMS	q170830_MG1233_ez_01	1	1	381.537	3	381.538	1141.59	NaN	NaN	NaN	NaN	NaN	NaN	NaN	NaN	32.949	1	32.949	32.449	33.449	0								0
LSAMQAHLAGK	11	Oxidation (M)	_LSAM(ox)QAHLAGK_			LSAM(1)QAHLAGK			LSAM(57.35)QAHLAGK	0	0	0	1	0	Q9BZS1;B7ZLG1;Q9BZS1-2;Q9BZS1-3;A0A0C4DFW6;HA_FoxP3_CTerm	Q9BZS1	Q9BZS1	FOXP3	Forkhead box protein P3;Forkhead box protein P3, C-terminally processed;Forkhead box protein P3 41 kDa form	MULTI-MSMS	q170830_MG1233_ez_02	2	2	381.537	3	381.538	1141.59	190597	-2.0879	-0.0007966	-1.4629	-0.00055813	-3.5507	-0.0013547	381.538	26.842	0.51278	26.842	26.44	26.953	0					146	44	6	0
LSAMQAHLAGK	11	Oxidation (M)	_LSAM(ox)QAHLAGK_			LSAM(1)QAHLAGK			LSAM(90.71)QAHLAGK	0	0	0	1	0	Q9BZS1;B7ZLG1;Q9BZS1-2;Q9BZS1-3;A0A0C4DFW6;HA_FoxP3_CTerm	Q9BZS1	Q9BZS1	FOXP3	Forkhead box protein P3;Forkhead box protein P3, C-terminally processed;Forkhead box protein P3 41 kDa form	MULTI-MSMS	q170830_MG1233_ez_02	2	2	571.802	2	571.803	1141.59	154215	-0.88375	-0.00050533	-1.4189	-0.00081135	-2.3027	-0.0013167	571.802	26.842	0.33664	26.842	26.607	26.943	1.9073e-06					87	27	6	0
LSAMQAHLAGK	11	Oxidation (M)	_LSAM(ox)QAHLAGK_			LSAM(1)QAHLAGK			LSAM(56.55)QAHLAGK	0	0	0	1	0	Q9BZS1;B7ZLG1;Q9BZS1-2;Q9BZS1-3;A0A0C4DFW6;HA_FoxP3_CTerm	Q9BZS1	Q9BZS1	FOXP3	Forkhead box protein P3;Forkhead box protein P3, C-terminally processed;Forkhead box protein P3 41 kDa form	MULTI-MSMS	q170830_MG1233_ez_02	2	2	381.537	3	381.538	1141.59	192830	-2.0941	-0.00079898	-1.1926	-0.00045503	-3.2867	-0.001254	381.538	27.048	1.371	27.048	26.934	28.305	0					375	121	4	0
LSAMQAHLAGK	11	Oxidation (M)	_LSAM(ox)QAHLAGK_			LSAM(1)QAHLAGK			LSAM(88.82)QAHLAGK	0	0	0	1	0	Q9BZS1;B7ZLG1;Q9BZS1-2;Q9BZS1-3;A0A0C4DFW6;HA_FoxP3_CTerm	Q9BZS1	Q9BZS1	FOXP3	Forkhead box protein P3;Forkhead box protein P3, C-terminally processed;Forkhead box protein P3 41 kDa form	MULTI-MSMS	q170830_MG1233_ez_02	2	2	571.803	2	571.803	1141.59	155367	-0.88963	-0.00050869	-1.1231	-0.00064218	-2.0127	-0.0011509	571.803	27.049	1.1101	27.049	26.943	28.053	0					299	97	5	0
LSAMQAHLAGK	11	Oxidation (M)	_LSAM(ox)QAHLAGK_			LSAM(1)QAHLAGK			LSAM(49)QAHLAGK	0	0	0	1	0	Q9BZS1;B7ZLG1;Q9BZS1-2;Q9BZS1-3;A0A0C4DFW6;HA_FoxP3_CTerm	Q9BZS1	Q9BZS1	FOXP3	Forkhead box protein P3;Forkhead box protein P3, C-terminally processed;Forkhead box protein P3 41 kDa form	MULTI-MSMS	q170830_MG1233_ez_02	2	2	381.537	3	381.538	1141.59	192965	-2.1433	-0.00081776	0.43795	0.00016709	-1.7054	-0.00065066	381.538	28.625	1.1687	28.625	28.101	29.269	0					299	107	4	0
LSAMQAHLAGK	11	Oxidation (M)	_LSAM(ox)QAHLAGK_			LSAM(1)QAHLAGK			LSAM(117.89)QAHLAGK	0	0	0	1	0	Q9BZS1;B7ZLG1;Q9BZS1-2;Q9BZS1-3;A0A0C4DFW6;HA_FoxP3_CTerm	Q9BZS1	Q9BZS1	FOXP3	Forkhead box protein P3;Forkhead box protein P3, C-terminally processed;Forkhead box protein P3 41 kDa form	MULTI-MSMS	q170830_MG1233_ez_02	2	2	571.803	2	571.803	1141.59	155367	-0.98945	-0.00056577	-0.10095	-5.7721e-05	-1.0904	-0.00062349	571.803	30.137	2.591	30.137	29.269	31.86	0					521	223	3	0
LSAMQAHLAGK	11	Oxidation (M)	_LSAM(ox)QAHLAGK_			LSAM(1)QAHLAGK			LSAM(55.72)QAHLAGK	0	0	0	1	0	Q9BZS1;B7ZLG1;Q9BZS1-2;Q9BZS1-3;A0A0C4DFW6;HA_FoxP3_CTerm	Q9BZS1	Q9BZS1	FOXP3	Forkhead box protein P3;Forkhead box protein P3, C-terminally processed;Forkhead box protein P3 41 kDa form	MULTI-MSMS	q170830_MG1233_ez_02	2	2	381.537	3	381.538	1141.59	187073	-2.1944	-0.00083724	-0.57773	-0.00022042	-2.7721	-0.0010577	381.538	30.125	2.5497	30.125	29.182	31.731	0					702	219	5	0
LSAMQAHLAGK	11	Oxidation (M)	_LSAM(ox)QAHLAGK_			LSAM(1)QAHLAGK			LSAM(57.35)QAHLAGK	0	0	0	1	0	Q9BZS1;B7ZLG1;Q9BZS1-2;Q9BZS1-3;A0A0C4DFW6;HA_FoxP3_CTerm	Q9BZS1	Q9BZS1	FOXP3	Forkhead box protein P3;Forkhead box protein P3, C-terminally processed;Forkhead box protein P3 41 kDa form	MULTI-MSMS	q170830_MG1233_ez_02	2	2	381.537	3	381.538	1141.59	194437	-2.2537	-0.00085987	0.4266	0.00016276	-1.8271	-0.00069711	381.538	32.155	1.3989	32.155	31.608	33.007	0					353	124	3	0
LSAMQAHLAGK	11	Oxidation (M)	_LSAM(ox)QAHLAGK_			LSAM(1)QAHLAGK			LSAM(57.35)QAHLAGK	0	0	0	1	0	Q9BZS1;B7ZLG1;Q9BZS1-2;Q9BZS1-3;A0A0C4DFW6;HA_FoxP3_CTerm	Q9BZS1	Q9BZS1	FOXP3	Forkhead box protein P3;Forkhead box protein P3, C-terminally processed;Forkhead box protein P3 41 kDa form	MULTI-MSMS	q170830_MG1233_ez_02	2	2	381.537	3	381.538	1141.59	195905	-2.2953	-0.00087576	0.064545	2.4626e-05	-2.2308	-0.00085113	381.538	33.716	1.3481	33.716	32.986	34.334	0					220	114	2	0
LSAMQAHLAGK	11	Oxidation (M)	_LSAM(ox)QAHLAGK_			LSAM(1)QAHLAGK			LSAM(49)QAHLAGK	0	0	0	1	0	Q9BZS1;B7ZLG1;Q9BZS1-2;Q9BZS1-3;A0A0C4DFW6;HA_FoxP3_CTerm	Q9BZS1	Q9BZS1	FOXP3	Forkhead box protein P3;Forkhead box protein P3, C-terminally processed;Forkhead box protein P3 41 kDa form	MULTI-MSMS	q170830_MG1233_ez_02	2	2	381.537	3	381.538	1141.59	194437	-2.329	-0.00088858	-0.067338	-2.5692e-05	-2.3963	-0.00091427	381.538	34.742	0.92815	34.742	34.265	35.193	0					193	77	3	0
LSAMQAHLAGK	11	Oxidation (M)	_LSAM(ox)QAHLAGK_			LSAM(1)QAHLAGK			LSAM(48.44)QAHLAGK	0	0	0	1	0	Q9BZS1;B7ZLG1;Q9BZS1-2;Q9BZS1-3;A0A0C4DFW6;HA_FoxP3_CTerm	Q9BZS1	Q9BZS1	FOXP3	Forkhead box protein P3;Forkhead box protein P3, C-terminally processed;Forkhead box protein P3 41 kDa form	MULTI-MSMS	q170830_MG1233_ez_02	2	2	381.537	3	381.538	1141.59	194437	-2.3514	-0.00089717	0.60727	0.0002317	-1.7442	-0.00066547	381.538	35.378	0.78555	35.378	35.075	35.861	0					179	68	3	0
LSAMQAHLAGK	11	Unmodified	_LSAMQAHLAGK_							0	0	0	0	0	Q9BZS1;B7ZLG1;Q9BZS1-2;Q9BZS1-3;A0A0C4DFW6;HA_FoxP3_CTerm	Q9BZS1	Q9BZS1	FOXP3	Forkhead box protein P3;Forkhead box protein P3, C-terminally processed;Forkhead box protein P3 41 kDa form	MULTI-SECPEP	q170830_MG1233_ez_01	1	1	376.533	3	376.206	1125.6	194867	-2.0916	-0.00078687	-0.67853	-0.00025527	-2.7701	-0.0010421	376.206	38.481	1.1264	38.481	38.196	39.323	0					116	84	2	0
LSAMQAHLAGK	11	Unmodified	_LSAMQAHLAGK_							0	0	0	0	0	Q9BZS1;B7ZLG1;Q9BZS1-2;Q9BZS1-3;A0A0C4DFW6;HA_FoxP3_CTerm	Q9BZS1	Q9BZS1	FOXP3	Forkhead box protein P3;Forkhead box protein P3, C-terminally processed;Forkhead box protein P3 41 kDa form	MULTI-SECPEP	q170830_MG1233_ez_02	2	2	376.534	3	376.206	1125.6	192197	-2.3554	-0.00088613	-1.5519	-0.00058383	-3.9073	-0.00147	376.206	35.877	3.8239	35.877	35.418	39.242	-3.8147e-06					694	317	6	0
NHPATWK	7	Unmodified	_NHPATWK_							0	0	0	0	0	Q9BZS1;B7ZLG1;Q9BZS1-2;Q9BZS1-3;Q9BZS1-4;A0A0C4DFW6;HA_FoxP3_CTerm	Q9BZS1	Q9BZS1	FOXP3	Forkhead box protein P3;Forkhead box protein P3, C-terminally processed;Forkhead box protein P3 41 kDa form	MULTI-MSMS	q170830_MG1233_ez_01	1	1	427.219	2	427.219	852.424	173238	-3.2539	-0.0013901	0.14047	6.0011e-05	-3.1134	-0.0013301	427.22	18.647	1.9555	18.647	18.434	20.389	0					469	157	5	0
NHPATWK	7	Unmodified	_NHPATWK_							0	0	0	0	0	Q9BZS1;B7ZLG1;Q9BZS1-2;Q9BZS1-3;Q9BZS1-4;A0A0C4DFW6;HA_FoxP3_CTerm	Q9BZS1	Q9BZS1	FOXP3	Forkhead box protein P3;Forkhead box protein P3, C-terminally processed;Forkhead box protein P3 41 kDa form	MULTI-MSMS	q170830_MG1233_ez_02	2	2	427.219	2	427.219	852.424	179650	-2.8835	-0.0012319	-0.53731	-0.00022955	-3.4208	-0.0014614	427.219	18.746	1.842	18.746	18.617	20.459	0					454	155	4	0
NHPATWK	7	Unmodified	_NHPATWK_							0	0	0	0	0	Q9BZS1;B7ZLG1;Q9BZS1-2;Q9BZS1-3;Q9BZS1-4;A0A0C4DFW6;HA_FoxP3_CTerm	Q9BZS1	Q9BZS1	FOXP3	Forkhead box protein P3;Forkhead box protein P3, C-terminally processed;Forkhead box protein P3 41 kDa form	MULTI-SECPEP	q170830_MG1233_ez_02	2	2	427.711	2	427.219	852.424	179155	-2.3348	-0.00099749	0.04363	1.864e-05	-2.2912	-0.00097885	427.219	20.583	1.5554	20.583	20.521	22.076	0					218	131	2	0
PGKPSAPSLALGPSPGASPSWR	22	BG_Methyl (R)	_PGKPSAPSLALGPSPGASPSWR(bg)_		PGKPSAPSLALGPSPGASPSWR(1)			PGKPSAPSLALGPSPGASPSWR(84.18)		0	0	1	0	1	Q9BZS1;B7ZLG1;Q9BZS1-2;Q9BZS1-3;Q9BZS1-4	Q9BZS1	Q9BZS1	FOXP3	Forkhead box protein P3;Forkhead box protein P3, C-terminally processed;Forkhead box protein P3 41 kDa form	MULTI-MSMS	q170830_MG1233_ez_01	1	1	711.048	3	711.048	2130.12	139809	-0.61174	-0.00043498	0.043758	3.1114e-05	-0.56799	-0.00040387	711.382	64.742	0.4046	64.742	64.576	64.981	0					73	21	5	0
PGKPSAPSLALGPSPGASPSWR	22	BG_Methyl (R)	_PGKPSAPSLALGPSPGASPSWR(bg)_		PGKPSAPSLALGPSPGASPSWR(1)			PGKPSAPSLALGPSPGASPSWR(64.95)		0	0	1	0	1	Q9BZS1;B7ZLG1;Q9BZS1-2;Q9BZS1-3;Q9BZS1-4	Q9BZS1	Q9BZS1	FOXP3	Forkhead box protein P3;Forkhead box protein P3, C-terminally processed;Forkhead box protein P3 41 kDa form	MULTI-MSMS	q170830_MG1233_ez_02	2	2	711.382	3	711.048	2130.12	138763	-0.83477	-0.00059356	1.0096	0.0007179	0.17487	0.00012434	711.383	64.626	0.41801	64.626	64.439	64.857	0					110	30	5	0
PGKPSAPSLALGPSPGASPSWR	22	Unmodified	_PGKPSAPSLALGPSPGASPSWR_							0	0	0	0	1	Q9BZS1;B7ZLG1;Q9BZS1-2;Q9BZS1-3;Q9BZS1-4	Q9BZS1	Q9BZS1	FOXP3	Forkhead box protein P3;Forkhead box protein P3, C-terminally processed;Forkhead box protein P3 41 kDa form	MULTI-MSMS	q170830_MG1233_ez_01	1	1	706.71	3	706.376	2116.11	134503	-0.74803	-0.00052839	-1.2413	-0.00087684	-1.9894	-0.0014052	706.71	64	1.9677	64	63.715	65.683	-3.8147e-06					416	113	7	0
PGKPSAPSLALGPSPGASPSWR	22	Unmodified	_PGKPSAPSLALGPSPGASPSWR_							0	0	0	0	1	Q9BZS1;B7ZLG1;Q9BZS1-2;Q9BZS1-3;Q9BZS1-4	Q9BZS1	Q9BZS1	FOXP3	Forkhead box protein P3;Forkhead box protein P3, C-terminally processed;Forkhead box protein P3 41 kDa form	MULTI-MSMS	q170830_MG1233_ez_02	2	2	706.707	3	706.376	2116.11	135782	-0.82087	-0.00057984	-1.8357	-0.0012967	-2.6566	-0.0018765	706.709	63.924	1.4977	63.924	63.706	65.204	0					373	104	7	0
PGLPPGINVASLEWVSR	17	Unmodified	_PGLPPGINVASLEWVSR_							0	0	0	0	0	Q9BZS1;B7ZLG1;Q9BZS1-2;Q9BZS1-3;Q9BZS1-4;A0A0C4DFW6;HA_FoxP3_CTerm	Q9BZS1	Q9BZS1	FOXP3	Forkhead box protein P3;Forkhead box protein P3, C-terminally processed;Forkhead box protein P3 41 kDa form	MULTI-MSMS	q170830_MG1233_ez_01	1	1	896.493	2	896.491	1790.97	125120	0.19269	0.00017274	0.77492	0.00069471	0.96761	0.00086745	896.993	86.137	1.1751	86.137	85.802	86.977	0					362	77	7	0
PGLPPGINVASLEWVSR	17	Unmodified	_PGLPPGINVASLEWVSR_							0	0	0	0	0	Q9BZS1;B7ZLG1;Q9BZS1-2;Q9BZS1-3;Q9BZS1-4;A0A0C4DFW6;HA_FoxP3_CTerm	Q9BZS1	Q9BZS1	FOXP3	Forkhead box protein P3;Forkhead box protein P3, C-terminally processed;Forkhead box protein P3 41 kDa form	MULTI-MSMS	q170830_MG1233_ez_01	1	1	597.998	3	597.997	1790.97	152376	-1.3805	-0.00082555	0.91246	0.00054565	-0.46806	-0.0002799	597.998	86.141	1.1221	86.141	85.837	86.959	0					312	74	6	0
PGLPPGINVASLEWVSR	17	Unmodified	_PGLPPGINVASLEWVSR_							0	0	0	0	0	Q9BZS1;B7ZLG1;Q9BZS1-2;Q9BZS1-3;Q9BZS1-4;A0A0C4DFW6;HA_FoxP3_CTerm	Q9BZS1	Q9BZS1	FOXP3	Forkhead box protein P3;Forkhead box protein P3, C-terminally processed;Forkhead box protein P3 41 kDa form	MULTI-MSMS	q170830_MG1233_ez_02	2	2	896.494	2	896.491	1790.97	124230	0.12249	0.00010981	-0.090144	-8.0813e-05	0.032348	2.9e-05	896.493	86.13	1.5284	86.13	85.808	87.337	0					431	95	7	0
PGLPPGINVASLEWVSR	17	Unmodified	_PGLPPGINVASLEWVSR_							0	0	0	0	0	Q9BZS1;B7ZLG1;Q9BZS1-2;Q9BZS1-3;Q9BZS1-4;A0A0C4DFW6;HA_FoxP3_CTerm	Q9BZS1	Q9BZS1	FOXP3	Forkhead box protein P3;Forkhead box protein P3, C-terminally processed;Forkhead box protein P3 41 kDa form	MULTI-MSMS	q170830_MG1233_ez_02	2	2	597.999	3	597.997	1790.97	153757	-0.86043	-0.00051453	-0.096853	-5.7918e-05	-0.95728	-0.00057245	598.331	86.126	1.5538	86.126	85.823	87.377	0					376	95	7	0
PPFTYATLIR	10	Unmodified	_PPFTYATLIR_							0	0	0	0	0	Q9BZS1;B7ZLG1;Q9BZS1-2;Q9BZS1-3;Q9BZS1-4;A0A0C4DFW6;HA_FoxP3_CTerm;A0A0U1RQE0;A8MUV4;A0A0U1RQR8;A0A0U1RQY3;A0A0U1RQM2;O15409-2;O15409;O15409-9;O15409-4	Q9BZS1	Q9BZS1	FOXP3;FOXP2	Forkhead box protein P3;Forkhead box protein P3, C-terminally processed;Forkhead box protein P3 41 kDa form;Forkhead box protein P2	MULTI-MSMS	q170830_MG1233_ez_02	2	2	589.832	2	589.832	1177.65	149244	-0.99244	-0.00058537	0.54208	0.00031973	-0.45037	-0.00026564	589.832	74.384	0.37323	74.384	74.215	74.588	0					47	16	4	0
PSAPSLALGPSPGASPSWR	19	BG_Methyl (R)	_PSAPSLALGPSPGASPSWR(bg)_		PSAPSLALGPSPGASPSWR(1)			PSAPSLALGPSPGASPSWR(74.81)		0	0	1	0	0	Q9BZS1;B7ZLG1;Q9BZS1-2;Q9BZS1-3;Q9BZS1-4	Q9BZS1	Q9BZS1	FOXP3	Forkhead box protein P3;Forkhead box protein P3, C-terminally processed;Forkhead box protein P3 41 kDa form	MULTI-MSMS	q170830_MG1233_ez_01	1	1	617.326	3	616.992	1847.95	148047	-1.0443	-0.00064434	-0.85046	-0.00052473	-1.8948	-0.0011691	616.991	73.311	0.46735	73.311	73.133	73.6	0					33	12	4	0
PSAPSLALGPSPGASPSWR	19	BG_Methyl (R)	_PSAPSLALGPSPGASPSWR(bg)_		PSAPSLALGPSPGASPSWR(1)			PSAPSLALGPSPGASPSWR(127.79)		0	0	1	0	0	Q9BZS1;B7ZLG1;Q9BZS1-2;Q9BZS1-3;Q9BZS1-4	Q9BZS1	Q9BZS1	FOXP3	Forkhead box protein P3;Forkhead box protein P3, C-terminally processed;Forkhead box protein P3 41 kDa form	MULTI-MSMS	q170830_MG1233_ez_01	1	1	924.985	2	924.984	1847.95	116728	0.54072	0.00050016	-1.6183	-0.0014969	-1.0776	-0.00099678	924.982	73.297	0.35681	73.297	73.158	73.515	0					29	9	4	0
PSAPSLALGPSPGASPSWR	19	BG_Methyl (R)	_PSAPSLALGPSPGASPSWR(bg)_		PSAPSLALGPSPGASPSWR(1)			PSAPSLALGPSPGASPSWR(171.36)		0	0	1	0	0	Q9BZS1;B7ZLG1;Q9BZS1-2;Q9BZS1-3;Q9BZS1-4	Q9BZS1	Q9BZS1	FOXP3	Forkhead box protein P3;Forkhead box protein P3, C-terminally processed;Forkhead box protein P3 41 kDa form	MULTI-MSMS	q170830_MG1233_ez_02	2	2	925.487	2	924.984	1847.95	116583	-0.0098229	-9.086e-06	-0.42794	-0.00039583	-0.43776	-0.00040492	925.485	73.26	0.39689	73.26	73.126	73.523	0					38	13	4	0
PSAPSLALGPSPGASPSWR	19	Unmodified	_PSAPSLALGPSPGASPSWR_							0	0	0	0	0	Q9BZS1;B7ZLG1;Q9BZS1-2;Q9BZS1-3;Q9BZS1-4	Q9BZS1	Q9BZS1	FOXP3	Forkhead box protein P3;Forkhead box protein P3, C-terminally processed;Forkhead box protein P3 41 kDa form	MULTI-MSMS	q170830_MG1233_ez_01	1	1	918.477	2	917.976	1833.94	117933	0.43612	0.00040035	-0.95377	-0.00087554	-0.51764	-0.00047518	918.476	72.646	1.2174	72.646	72.432	73.649	0					185	44	7	0
PSAPSLALGPSPGASPSWR	19	Unmodified	_PSAPSLALGPSPGASPSWR_							0	0	0	0	0	Q9BZS1;B7ZLG1;Q9BZS1-2;Q9BZS1-3;Q9BZS1-4	Q9BZS1	Q9BZS1	FOXP3	Forkhead box protein P3;Forkhead box protein P3, C-terminally processed;Forkhead box protein P3 41 kDa form	MULTI-MSMS	q170830_MG1233_ez_01	1	1	612.654	3	612.32	1833.94	149917	-1.1608	-0.00071078	-0.20691	-0.00012669	-1.3677	-0.00083747	612.654	72.635	1.6831	72.635	72.408	74.091	-7.6294e-06					241	71	7	0
PSAPSLALGPSPGASPSWR	19	Unmodified	_PSAPSLALGPSPGASPSWR_							0	0	0	0	0	Q9BZS1;B7ZLG1;Q9BZS1-2;Q9BZS1-3;Q9BZS1-4	Q9BZS1	Q9BZS1	FOXP3	Forkhead box protein P3;Forkhead box protein P3, C-terminally processed;Forkhead box protein P3 41 kDa form	MULTI-MSMS	q170830_MG1233_ez_02	2	2	612.319	3	612.32	1833.94	149245	-1.0004	-0.00061257	0.042849	2.6237e-05	-0.95757	-0.00058634	612.321	72.575	1.7376	72.575	72.378	74.116	-7.6294e-06					286	86	8	0
PSAPSLALGPSPGASPSWR	19	Unmodified	_PSAPSLALGPSPGASPSWR_							0	0	0	0	0	Q9BZS1;B7ZLG1;Q9BZS1-2;Q9BZS1-3;Q9BZS1-4	Q9BZS1	Q9BZS1	FOXP3	Forkhead box protein P3;Forkhead box protein P3, C-terminally processed;Forkhead box protein P3 41 kDa form	MULTI-MSMS	q170830_MG1233_ez_02	2	2	917.977	2	917.976	1833.94	118085	0.011473	1.0532e-05	-0.27093	-0.00024871	-0.25946	-0.00023817	917.977	72.575	1.4467	72.575	72.36	73.807	0					246	69	7	0
PSAPSLALGPSPGASPSWRAAPK	23	BG_DiMethyl (R)	_PSAPSLALGPSPGASPSWR(bg)AAPK_	PSAPSLALGPSPGASPSWR(1)AAPK			PSAPSLALGPSPGASPSWR(63.22)AAPK			0	1	0	0	1	Q9BZS1;B7ZLG1;Q9BZS1-2;Q9BZS1-3;Q9BZS1-4	Q9BZS1	Q9BZS1	FOXP3	Forkhead box protein P3;Forkhead box protein P3, C-terminally processed;Forkhead box protein P3 41 kDa form	MULTI-MSMS	q170830_MG1233_ez_01	1	1	744.404	3	744.071	2229.19	135735	-0.092494	-6.8822e-05	-1.5446	-0.0011493	-1.6371	-0.0012181	744.404	65.772	0.4959	65.772	65.593	66.089	0					48	19	5	0
PSAPSLALGPSPGASPSWRAAPK	23	BG_DiMethyl (R)	_PSAPSLALGPSPGASPSWR(bg)AAPK_	PSAPSLALGPSPGASPSWR(1)AAPK			PSAPSLALGPSPGASPSWR(100.76)AAPK			0	1	0	0	1	Q9BZS1;B7ZLG1;Q9BZS1-2;Q9BZS1-3;Q9BZS1-4	Q9BZS1	Q9BZS1	FOXP3	Forkhead box protein P3;Forkhead box protein P3, C-terminally processed;Forkhead box protein P3 41 kDa form	MULTI-MSMS	q170830_MG1233_ez_02	2	2	744.404	3	744.071	2229.19	132527	-0.8071	-0.00060054	-0.6844	-0.00050924	-1.4915	-0.0011098	744.404	65.791	0.59724	65.791	65.591	66.188	0					124	35	5	0
TLNEIYHWFTR	11	Unmodified	_TLNEIYHWFTR_							0	0	0	0	0	Q9BZS1;B7ZLG1;Q9BZS1-2;Q9BZS1-3;Q9BZS1-4;A0A0C4DFW6;HA_FoxP3_CTerm	Q9BZS1	Q9BZS1	FOXP3	Forkhead box protein P3;Forkhead box protein P3, C-terminally processed;Forkhead box protein P3 41 kDa form	MULTI-MSMS	q170830_MG1233_ez_01	1	1	493.918	3	493.917	1478.73	164564	-1.6861	-0.00083281	0.13142	6.4911e-05	-1.5547	-0.0007679	493.918	77.764	4.9549	77.764	77.48	82.435	0					837	270	6	0
TLNEIYHWFTR	11	Unmodified	_TLNEIYHWFTR_							0	0	0	0	0	Q9BZS1;B7ZLG1;Q9BZS1-2;Q9BZS1-3;Q9BZS1-4;A0A0C4DFW6;HA_FoxP3_CTerm	Q9BZS1	Q9BZS1	FOXP3	Forkhead box protein P3;Forkhead box protein P3, C-terminally processed;Forkhead box protein P3 41 kDa form	MULTI-MSMS	q170830_MG1233_ez_01	1	1	740.374	2	740.373	1478.73	132084	-0.4183	-0.0003097	-0.19912	-0.00014742	-0.61742	-0.00045712	740.373	77.78	1.3664	77.78	77.566	78.933	0					282	74	5	0
TLNEIYHWFTR	11	Unmodified	_TLNEIYHWFTR_							0	0	0	0	0	Q9BZS1;B7ZLG1;Q9BZS1-2;Q9BZS1-3;Q9BZS1-4;A0A0C4DFW6;HA_FoxP3_CTerm	Q9BZS1	Q9BZS1	FOXP3	Forkhead box protein P3;Forkhead box protein P3, C-terminally processed;Forkhead box protein P3 41 kDa form	MULTI-MSMS	q170830_MG1233_ez_02	2	2	493.918	3	493.917	1478.73	163529	-1.557	-0.00076903	0.24051	0.00011879	-1.3165	-0.00065024	493.918	77.665	4.9232	77.665	77.384	82.307	0					839	266	7	0
TLNEIYHWFTR	11	Unmodified	_TLNEIYHWFTR_							0	0	0	0	0	Q9BZS1;B7ZLG1;Q9BZS1-2;Q9BZS1-3;Q9BZS1-4;A0A0C4DFW6;HA_FoxP3_CTerm	Q9BZS1	Q9BZS1	FOXP3	Forkhead box protein P3;Forkhead box protein P3, C-terminally processed;Forkhead box protein P3 41 kDa form	MULTI-MSMS	q170830_MG1233_ez_02	2	2	740.374	2	740.373	1478.73	130315	-0.82545	-0.00061114	0.38909	0.00028807	-0.43636	-0.00032307	740.373	77.665	1.4857	77.665	77.429	78.914	0					302	82	6	0
TPVLQVHPLESPAMISLTPPTTATGVFSLK	30	Oxidation (M)	_TPVLQVHPLESPAM(ox)ISLTPPTTATGVFSLK_			TPVLQVHPLESPAM(1)ISLTPPTTATGVFSLK			TPVLQVHPLESPAM(85.19)ISLTPPTTATGVFSLK	0	0	0	1	0	Q9BZS1;B7ZLG1;Q9BZS1-2;Q9BZS1-3;Q9BZS1-4;A0A0C4DFW6;HA_FoxP3_CTerm	Q9BZS1	Q9BZS1	FOXP3	Forkhead box protein P3;Forkhead box protein P3, C-terminally processed;Forkhead box protein P3 41 kDa form	MULTI-MSMS	q170830_MG1233_ez_01	1	1	788.181	4	787.93	3147.69	127926	-0.53216	-0.00041931	-1.2687	-0.00099967	-1.8009	-0.001419	788.18	85.467	0.62052	85.467	85.24	85.861	0					206	34	8	0
TPVLQVHPLESPAMISLTPPTTATGVFSLK	30	Oxidation (M)	_TPVLQVHPLESPAM(ox)ISLTPPTTATGVFSLK_			TPVLQVHPLESPAM(1)ISLTPPTTATGVFSLK			TPVLQVHPLESPAM(72.6)ISLTPPTTATGVFSLK	0	0	0	1	0	Q9BZS1;B7ZLG1;Q9BZS1-2;Q9BZS1-3;Q9BZS1-4;A0A0C4DFW6;HA_FoxP3_CTerm	Q9BZS1	Q9BZS1	FOXP3	Forkhead box protein P3;Forkhead box protein P3, C-terminally processed;Forkhead box protein P3 41 kDa form	MULTI-MSMS	q170830_MG1233_ez_01	1	1	630.743	5	630.545	3147.69	149790	-1.2523	-0.00078962	-1.5696	-0.00098968	-2.8218	-0.0017793	630.945	85.455	0.4671	85.455	85.306	85.773	0					62	24	6	0
TPVLQVHPLESPAMISLTPPTTATGVFSLK	30	Oxidation (M)	_TPVLQVHPLESPAM(ox)ISLTPPTTATGVFSLK_			TPVLQVHPLESPAM(1)ISLTPPTTATGVFSLK			TPVLQVHPLESPAM(139.61)ISLTPPTTATGVFSLK	0	0	0	1	0	Q9BZS1;B7ZLG1;Q9BZS1-2;Q9BZS1-3;Q9BZS1-4;A0A0C4DFW6;HA_FoxP3_CTerm	Q9BZS1	Q9BZS1	FOXP3	Forkhead box protein P3;Forkhead box protein P3, C-terminally processed;Forkhead box protein P3 41 kDa form	MULTI-MSMS	q170830_MG1233_ez_01	1	1	1050.57	3	1050.24	3147.69	109766	0.27506	0.00028888	-0.18208	-0.00019123	0.092983	9.7654e-05	1050.57	85.999	2.4207	85.999	85.773	88.194	0					613	122	8	0
TPVLQVHPLESPAMISLTPPTTATGVFSLK	30	Oxidation (M)	_TPVLQVHPLESPAM(ox)ISLTPPTTATGVFSLK_			TPVLQVHPLESPAM(1)ISLTPPTTATGVFSLK			TPVLQVHPLESPAM(64.63)ISLTPPTTATGVFSLK	0	0	0	1	0	Q9BZS1;B7ZLG1;Q9BZS1-2;Q9BZS1-3;Q9BZS1-4;A0A0C4DFW6;HA_FoxP3_CTerm	Q9BZS1	Q9BZS1	FOXP3	Forkhead box protein P3;Forkhead box protein P3, C-terminally processed;Forkhead box protein P3 41 kDa form	MULTI-MSMS	q170830_MG1233_ez_01	1	1	788.179	4	787.93	3147.69	128570	-0.48057	-0.00037866	-0.73829	-0.00058172	-1.2189	-0.00096038	788.18	86.011	1.0985	86.011	85.79	86.888	0					278	73	6	0
TPVLQVHPLESPAMISLTPPTTATGVFSLK	30	Oxidation (M)	_TPVLQVHPLESPAM(ox)ISLTPPTTATGVFSLK_			TPVLQVHPLESPAM(1)ISLTPPTTATGVFSLK			TPVLQVHPLESPAM(107.45)ISLTPPTTATGVFSLK	0	0	0	1	0	Q9BZS1;B7ZLG1;Q9BZS1-2;Q9BZS1-3;Q9BZS1-4;A0A0C4DFW6;HA_FoxP3_CTerm	Q9BZS1	Q9BZS1	FOXP3	Forkhead box protein P3;Forkhead box protein P3, C-terminally processed;Forkhead box protein P3 41 kDa form	MULTI-MSMS	q170830_MG1233_ez_02	2	2	788.181	4	787.93	3147.69	127768	-0.43681	-0.00034417	-1.269	-0.00099986	-1.7058	-0.001344	788.18	85.432	0.57751	85.432	85.213	85.791	0					167	28	8	0
TPVLQVHPLESPAMISLTPPTTATGVFSLK	30	Oxidation (M)	_TPVLQVHPLESPAM(ox)ISLTPPTTATGVFSLK_			TPVLQVHPLESPAM(1)ISLTPPTTATGVFSLK			TPVLQVHPLESPAM(72.1)ISLTPPTTATGVFSLK	0	0	0	1	0	Q9BZS1;B7ZLG1;Q9BZS1-2;Q9BZS1-3;Q9BZS1-4;A0A0C4DFW6;HA_FoxP3_CTerm	Q9BZS1	Q9BZS1	FOXP3	Forkhead box protein P3;Forkhead box protein P3, C-terminally processed;Forkhead box protein P3 41 kDa form	MULTI-MSMS	q170830_MG1233_ez_02	2	2	630.744	5	630.545	3147.69	149871	-0.80211	-0.00050577	-1.9967	-0.001259	-2.7988	-0.0017648	630.945	85.422	0.37167	85.422	85.277	85.649	0					50	14	5	0
TPVLQVHPLESPAMISLTPPTTATGVFSLK	30	Oxidation (M)	_TPVLQVHPLESPAM(ox)ISLTPPTTATGVFSLK_			TPVLQVHPLESPAM(1)ISLTPPTTATGVFSLK			TPVLQVHPLESPAM(127.64)ISLTPPTTATGVFSLK	0	0	0	1	0	Q9BZS1;B7ZLG1;Q9BZS1-2;Q9BZS1-3;Q9BZS1-4;A0A0C4DFW6;HA_FoxP3_CTerm	Q9BZS1	Q9BZS1	FOXP3	Forkhead box protein P3;Forkhead box protein P3, C-terminally processed;Forkhead box protein P3 41 kDa form	MULTI-MSMS	q170830_MG1233_ez_02	2	2	1050.57	3	1050.24	3147.69	107201	0.012762	1.3403e-05	-0.36252	-0.00038073	-0.34976	-0.00036733	1050.57	85.922	2.1929	85.922	85.705	87.898	0					615	130	8	0
TPVLQVHPLESPAMISLTPPTTATGVFSLK	30	Oxidation (M)	_TPVLQVHPLESPAM(ox)ISLTPPTTATGVFSLK_			TPVLQVHPLESPAM(1)ISLTPPTTATGVFSLK			TPVLQVHPLESPAM(97.3)ISLTPPTTATGVFSLK	0	0	0	1	0	Q9BZS1;B7ZLG1;Q9BZS1-2;Q9BZS1-3;Q9BZS1-4;A0A0C4DFW6;HA_FoxP3_CTerm	Q9BZS1	Q9BZS1	FOXP3	Forkhead box protein P3;Forkhead box protein P3, C-terminally processed;Forkhead box protein P3 41 kDa form	MULTI-MSMS	q170830_MG1233_ez_02	2	2	788.179	4	787.93	3147.69	129777	-0.3434	-0.00027057	-1.2824	-0.0010104	-1.6258	-0.001281	788.179	85.99	1.3451	85.99	85.751	87.096	0					338	89	8	0
TPVLQVHPLESPAMISLTPPTTATGVFSLK	30	Unmodified	_TPVLQVHPLESPAMISLTPPTTATGVFSLK_							0	0	0	0	0	Q9BZS1;B7ZLG1;Q9BZS1-2;Q9BZS1-3;Q9BZS1-4;A0A0C4DFW6;HA_FoxP3_CTerm	Q9BZS1	Q9BZS1	FOXP3	Forkhead box protein P3;Forkhead box protein P3, C-terminally processed;Forkhead box protein P3 41 kDa form	MULTI-MSMS	q170830_MG1233_ez_01	1	1	784.181	4	783.931	3131.69	132998	-0.42257	-0.00033127	-1.5437	-0.0012102	-1.9663	-0.0015415	784.18	87.384	0.7803	87.384	87.203	87.984	0					115	27	8	0
TPVLQVHPLESPAMISLTPPTTATGVFSLK	30	Unmodified	_TPVLQVHPLESPAMISLTPPTTATGVFSLK_							0	0	0	0	0	Q9BZS1;B7ZLG1;Q9BZS1-2;Q9BZS1-3;Q9BZS1-4;A0A0C4DFW6;HA_FoxP3_CTerm	Q9BZS1	Q9BZS1	FOXP3	Forkhead box protein P3;Forkhead box protein P3, C-terminally processed;Forkhead box protein P3 41 kDa form	MULTI-MSMS	q170830_MG1233_ez_01	1	1	627.544	5	627.346	3131.69	138305	-1.0319	-0.00064737	-2.0262	-0.0012711	-3.0581	-0.0019185	627.545	87.423	0.26318	87.423	87.278	87.541	0					10	6	3	0
TPVLQVHPLESPAMISLTPPTTATGVFSLK	30	Unmodified	_TPVLQVHPLESPAMISLTPPTTATGVFSLK_							0	0	0	0	0	Q9BZS1;B7ZLG1;Q9BZS1-2;Q9BZS1-3;Q9BZS1-4;A0A0C4DFW6;HA_FoxP3_CTerm	Q9BZS1	Q9BZS1	FOXP3	Forkhead box protein P3;Forkhead box protein P3, C-terminally processed;Forkhead box protein P3 41 kDa form	MULTI-MSMS	q170830_MG1233_ez_02	2	2	784.432	4	783.931	3131.69	131962	-0.17375	-0.00013621	-1.3717	-0.0010753	-1.5454	-0.0012115	784.431	87.356	0.79301	87.356	87.189	87.982	0					173	39	7	0
TPVLQVHPLESPAMISLTPPTTATGVFSLK	30	Unmodified	_TPVLQVHPLESPAMISLTPPTTATGVFSLK_							0	0	0	0	0	Q9BZS1;B7ZLG1;Q9BZS1-2;Q9BZS1-3;Q9BZS1-4;A0A0C4DFW6;HA_FoxP3_CTerm	Q9BZS1	Q9BZS1	FOXP3	Forkhead box protein P3;Forkhead box protein P3, C-terminally processed;Forkhead box protein P3 41 kDa form	MULTI-MSMS	q170830_MG1233_ez_02	2	2	627.947	5	627.346	3131.69	147747	-0.54423	-0.00034142	-1.7308	-0.0010858	-2.275	-0.0014272	627.545	87.37	0.27417	87.37	87.237	87.511	-7.6294e-06					32	11	4	0
VESEKGAVWTVDELEFR	17	Unmodified	_VESEKGAVWTVDELEFR_							0	0	0	0	1	Q9BZS1;B7ZLG1;Q9BZS1-2;Q9BZS1-3;Q9BZS1-4;A0A0C4DFW6;HA_FoxP3_CTerm	Q9BZS1	Q9BZS1	FOXP3	Forkhead box protein P3;Forkhead box protein P3, C-terminally processed;Forkhead box protein P3 41 kDa form	MULTI-MSMS	q170830_MG1233_ez_01	1	1	665.334	3	665.334	1992.98	142766	-0.32128	-0.00021376	-0.6016	-0.00040027	-0.92288	-0.00061402	665.333	74.505	0.8276	74.505	74.266	75.094	0					145	42	6	0
VESEKGAVWTVDELEFR	17	Unmodified	_VESEKGAVWTVDELEFR_							0	0	0	0	1	Q9BZS1;B7ZLG1;Q9BZS1-2;Q9BZS1-3;Q9BZS1-4;A0A0C4DFW6;HA_FoxP3_CTerm	Q9BZS1	Q9BZS1	FOXP3	Forkhead box protein P3;Forkhead box protein P3, C-terminally processed;Forkhead box protein P3 41 kDa form	MULTI-MSMS	q170830_MG1233_ez_02	2	2	665.668	3	665.334	1992.98	142893	-0.64384	-0.00042837	0.034133	2.271e-05	-0.60971	-0.00040566	665.668	74.51	0.64057	74.51	74.266	74.907	0					93	27	6	0
VESEKGAVWTVDELEFRK	18	Unmodified	_VESEKGAVWTVDELEFRK_							0	0	0	0	2	Q9BZS1;B7ZLG1;Q9BZS1-2;Q9BZS1-3;Q9BZS1-4;A0A0C4DFW6;HA_FoxP3_CTerm	Q9BZS1	Q9BZS1	FOXP3	Forkhead box protein P3;Forkhead box protein P3, C-terminally processed;Forkhead box protein P3 41 kDa form	MULTI-MSMS	q170830_MG1233_ez_01	1	1	708.366	3	708.032	2121.07	138494	-0.49894	-0.00035326	-0.44597	-0.00031576	-0.94491	-0.00066902	708.366	65.513	0.52365	65.513	65.306	65.83	0					99	22	6	0
VESEKGAVWTVDELEFRK	18	Unmodified	_VESEKGAVWTVDELEFRK_							0	0	0	0	2	Q9BZS1;B7ZLG1;Q9BZS1-2;Q9BZS1-3;Q9BZS1-4;A0A0C4DFW6;HA_FoxP3_CTerm	Q9BZS1	Q9BZS1	FOXP3	Forkhead box protein P3;Forkhead box protein P3, C-terminally processed;Forkhead box protein P3 41 kDa form	MULTI-MSMS	q170830_MG1233_ez_01	1	1	531.275	4	531.276	2121.07	158796	-1.4958	-0.00079471	0.4414	0.00023451	-1.0544	-0.0005602	531.527	65.537	1.1335	65.537	65.226	66.36	0					201	57	6	0
VFEEPEDFLK	10	Unmodified	_VFEEPEDFLK_							0	0	0	0	0	Q9BZS1;B7ZLG1;Q9BZS1-2;Q9BZS1-3;Q9BZS1-4;A0A0C4DFW6;HA_FoxP3_CTerm	Q9BZS1	Q9BZS1	FOXP3	Forkhead box protein P3;Forkhead box protein P3, C-terminally processed;Forkhead box protein P3 41 kDa form	MULTI-MSMS	q170830_MG1233_ez_01	1	1	626.808	2	626.808	1251.6	149681	-0.98001	-0.00061428	0.59284	0.0003716	-0.38717	-0.00024268	626.809	73.132	0.32425	73.132	72.995	73.32	0					38	13	4	0
VFEEPEDFLK	10	Unmodified	_VFEEPEDFLK_							0	0	0	0	0	Q9BZS1;B7ZLG1;Q9BZS1-2;Q9BZS1-3;Q9BZS1-4;A0A0C4DFW6;HA_FoxP3_CTerm	Q9BZS1	Q9BZS1	FOXP3	Forkhead box protein P3;Forkhead box protein P3, C-terminally processed;Forkhead box protein P3 41 kDa form	MULTI-MSMS	q170830_MG1233_ez_01	1	1	626.808	2	626.808	1251.6	145600	-1.0716	-0.00067166	-0.41289	-0.0002588	-1.4844	-0.00093046	626.809	74.58	1.9466	74.58	74.358	76.305	0					401	104	7	0
VFEEPEDFLK	10	Unmodified	_VFEEPEDFLK_							0	0	0	0	0	Q9BZS1;B7ZLG1;Q9BZS1-2;Q9BZS1-3;Q9BZS1-4;A0A0C4DFW6;HA_FoxP3_CTerm	Q9BZS1	Q9BZS1	FOXP3	Forkhead box protein P3;Forkhead box protein P3, C-terminally processed;Forkhead box protein P3 41 kDa form	MULTI-MSMS	q170830_MG1233_ez_01	1	1	626.808	2	626.808	1251.6	146582	-1.2182	-0.0007636	0.33085	0.00020738	-0.88738	-0.00055622	626.808	76.524	1.2671	76.524	76.241	77.508	0					92	57	4	0
VFEEPEDFLK	10	Unmodified	_VFEEPEDFLK_							0	0	0	0	0	Q9BZS1;B7ZLG1;Q9BZS1-2;Q9BZS1-3;Q9BZS1-4;A0A0C4DFW6;HA_FoxP3_CTerm	Q9BZS1	Q9BZS1	FOXP3	Forkhead box protein P3;Forkhead box protein P3, C-terminally processed;Forkhead box protein P3 41 kDa form	MULTI-MSMS	q170830_MG1233_ez_02	2	2	626.807	2	626.808	1251.6	140622	-0.85255	-0.00053438	-1.6385	-0.0010271	-2.4911	-0.0015614	626.807	73.105	0.40777	73.105	72.925	73.333	0					50	18	4	0
VFEEPEDFLK	10	Unmodified	_VFEEPEDFLK_							0	0	0	0	0	Q9BZS1;B7ZLG1;Q9BZS1-2;Q9BZS1-3;Q9BZS1-4;A0A0C4DFW6;HA_FoxP3_CTerm	Q9BZS1	Q9BZS1	FOXP3	Forkhead box protein P3;Forkhead box protein P3, C-terminally processed;Forkhead box protein P3 41 kDa form	MULTI-MSMS	q170830_MG1233_ez_02	2	2	626.808	2	626.808	1251.6	147314	-0.92589	-0.00058036	-0.47095	-0.00029519	-1.3968	-0.00087555	626.809	74.564	4.135	74.564	74.3	78.435	0					502	207	7	0
VFEEPEDFLKHCQADHLLDEK	21	Unmodified	_VFEEPEDFLKHCQADHLLDEK_							0	0	0	0	1	Q9BZS1;B7ZLG1;Q9BZS1-2;Q9BZS1-3;Q9BZS1-4;A0A0C4DFW6;HA_FoxP3_CTerm	Q9BZS1	Q9BZS1	FOXP3	Forkhead box protein P3;Forkhead box protein P3, C-terminally processed;Forkhead box protein P3 41 kDa form	MULTI-MSMS	q170830_MG1233_ez_01	1	1	650.808	4	650.559	2598.21	143409	-1.395	-0.00090751	0.55646	0.00036201	-0.8385	-0.0005455	650.81	71.012	0.76089	71.012	70.77	71.531	0					142	34	7	0
VFEEPEDFLKHCQADHLLDEK	21	Unmodified	_VFEEPEDFLKHCQADHLLDEK_							0	0	0	0	1	Q9BZS1;B7ZLG1;Q9BZS1-2;Q9BZS1-3;Q9BZS1-4;A0A0C4DFW6;HA_FoxP3_CTerm	Q9BZS1	Q9BZS1	FOXP3	Forkhead box protein P3;Forkhead box protein P3, C-terminally processed;Forkhead box protein P3 41 kDa form	MULTI-MSMS	q170830_MG1233_ez_01	1	1	521.048	5	520.648	2598.21	161068	-1.7612	-0.00091694	0.4225	0.00021998	-1.3386	-0.00069697	520.849	71.013	0.74701	71.013	70.77	71.517	0					117	33	5	0
VFEEPEDFLKHCQADHLLDEKGR	23	Unmodified	_VFEEPEDFLKHCQADHLLDEKGR_							0	0	0	0	2	Q9BZS1;B7ZLG1;Q9BZS1-2;Q9BZS1-3;Q9BZS1-4;A0A0C4DFW6;HA_FoxP3_CTerm	Q9BZS1	Q9BZS1	FOXP3	Forkhead box protein P3;Forkhead box protein P3, C-terminally processed;Forkhead box protein P3 41 kDa form	MULTI-MSMS	q170830_MG1233_ez_01	1	1	563.472	5	563.273	2811.33	154137	-1.296	-0.00073002	-0.44333	-0.00024971	-1.7394	-0.00097973	563.473	66.953	1.4883	66.953	66.55	68.038	0					279	77	6	0
WAILEAPEK	9	Unmodified	_WAILEAPEK_							0	0	0	0	0	Q9BZS1;B7ZLG1;Q9BZS1-2;Q9BZS1-3;Q9BZS1-4;A0A0C4DFW6;HA_FoxP3_CTerm	Q9BZS1	Q9BZS1	FOXP3	Forkhead box protein P3;Forkhead box protein P3, C-terminally processed;Forkhead box protein P3 41 kDa form	MULTI-MSMS	q170830_MG1233_ez_01	1	1	528.789	2	528.79	1055.57	156525	-1.6438	-0.0008692	-0.25096	-0.00013271	-1.8947	-0.0010019	528.79	67.522	4.7395	67.522	67.256	71.995	0					551	242	6	0
WAILEAPEK	9	Unmodified	_WAILEAPEK_							0	0	0	0	0	Q9BZS1;B7ZLG1;Q9BZS1-2;Q9BZS1-3;Q9BZS1-4;A0A0C4DFW6;HA_FoxP3_CTerm	Q9BZS1	Q9BZS1	FOXP3	Forkhead box protein P3;Forkhead box protein P3, C-terminally processed;Forkhead box protein P3 41 kDa form	MULTI-MSMS	q170830_MG1233_ez_02	2	2	528.789	2	528.79	1055.57	159606	-1.4548	-0.0007693	-0.51872	-0.0002743	-1.9736	-0.0010436	528.79	67.499	4.6619	67.499	67.241	71.903	0					564	238	6	0
WAILEAPEKQR	11	Unmodified	_WAILEAPEKQR_							0	0	0	0	1	Q9BZS1;B7ZLG1;Q9BZS1-2;Q9BZS1-3;Q9BZS1-4;A0A0C4DFW6;HA_FoxP3_CTerm	Q9BZS1	Q9BZS1	FOXP3	Forkhead box protein P3;Forkhead box protein P3, C-terminally processed;Forkhead box protein P3 41 kDa form	MULTI-MSMS	q170830_MG1233_ez_01	1	1	447.582	3	447.582	1339.72	174299	-1.4422	-0.00064552	-0.22923	-0.0001026	-1.6715	-0.00074812	447.583	56.515	3.0331	56.515	56.23	59.263	0					532	181	5	0
WAILEAPEKQR	11	Unmodified	_WAILEAPEKQR_							0	0	0	0	1	Q9BZS1;B7ZLG1;Q9BZS1-2;Q9BZS1-3;Q9BZS1-4;A0A0C4DFW6;HA_FoxP3_CTerm	Q9BZS1	Q9BZS1	FOXP3	Forkhead box protein P3;Forkhead box protein P3, C-terminally processed;Forkhead box protein P3 41 kDa form	MULTI-MSMS	q170830_MG1233_ez_01	1	1	670.869	2	670.87	1339.72	140048	-0.48352	-0.00032438	-0.096545	-6.4769e-05	-0.58007	-0.00038915	670.87	56.532	0.80899	56.532	56.257	57.066	0					180	46	5	0
WAILEAPEKQR	11	Unmodified	_WAILEAPEKQR_							0	0	0	0	1	Q9BZS1;B7ZLG1;Q9BZS1-2;Q9BZS1-3;Q9BZS1-4;A0A0C4DFW6;HA_FoxP3_CTerm	Q9BZS1	Q9BZS1	FOXP3	Forkhead box protein P3;Forkhead box protein P3, C-terminally processed;Forkhead box protein P3 41 kDa form	MULTI-MSMS	q170830_MG1233_ez_02	2	2	670.87	2	670.87	1339.72	135606	-0.19848	-0.00013316	0.022052	1.4794e-05	-0.17643	-0.00011836	670.869	56.397	0.59322	56.397	56.184	56.777	3.8147e-06					130	42	4	0
[truncated: 21 more columns]
